# Supplementary material for: Large-Scale Genomics Reveals the Genetic Characteristics of Seven Species and Importance of Phylogenetic Distance for Estimating Pan-Genome Size
Source: Front Microbiol. 2019 Apr 24;10:834. doi: 10.3389/fmicb.2019.00834 (PMC6491781; doi:10.3389/fmicb.2019.00834)
Supplement: Supplementary file 1 [file Table_1.XLSX]

## Sheet: S1.S. pneumoniae
puid	status	completenss	contamination	size	#contig	N50	name	NCBI Name	ANI	AssemblyID	Bioproject
64621	COMPLETE	99.18	0.63	2110968	1	2110968	Streptococcus pneumoniae	Streptococcus pneumoniae NCTC7465	TYPE	GCA_001457635.1	PRJEB6403
71	COMPLETE	99.42	0.2	2160842	1	2160842	Streptococcus pneumoniae	Streptococcus pneumoniae TIGR4	98.3863	GCA_000006885.1	PRJNA57857
78	COMPLETE	99.56	0.21	2038615	1	2038615	Streptococcus pneumoniae	Streptococcus pneumoniae R6	98.5818	GCA_000007045.1	PRJNA57859
590	COMPLETE	99.39	0.32	2184682	1	2184682	Streptococcus pneumoniae	Streptococcus pneumoniae 70585	98.531	GCA_000018965.1	PRJNA59125
591	COMPLETE	99.82	0.2	2120234	1	2120234	Streptococcus pneumoniae	Streptococcus pneumoniae JJA	98.5431	GCA_000018985.1	PRJNA59121
592	COMPLETE	99.6	0.21	2111882	1	2111882	Streptococcus pneumoniae	Streptococcus pneumoniae P1031	99.4177	GCA_000019005.1	PRJNA59123
593	COMPLETE	99.42	0.2	2112148	1	2112148	Streptococcus pneumoniae	Streptococcus pneumoniae Taiwan19F-14	98.4578	GCA_000019025.1	PRJNA59119
603	COMPLETE	99.6	0.21	2245615	1	2245615	Streptococcus pneumoniae	Streptococcus pneumoniae Hungary19A-6	98.02	GCA_000019265.1	PRJNA59117
629	COMPLETE	99.42	0.2	2078953	1	2078953	Streptococcus pneumoniae	Streptococcus pneumoniae G54	98.4704	GCA_000019825.1	PRJNA59167
637	COMPLETE	99.6	0.21	2209198	1	2209198	Streptococcus pneumoniae	Streptococcus pneumoniae CGSP14	98.2601	GCA_000019985.1	PRJNA59181
1162	COMPLETE	99.54	0.26	2130580	1	2130580	Streptococcus pneumoniae	Streptococcus pneumoniae AP200	98.5438	GCA_000146975.1	PRJNA52453
1167	COMPLETE	99.18	0.29	2240045	1	2240045	Streptococcus pneumoniae	Streptococcus pneumoniae 670-6B	98.5239	GCA_000147095.1	PRJNA52533
1414	COMPLETE	99.62	0.21	2129934	1	2129934	Streptococcus pneumoniae	Streptococcus pneumoniae SPNA45	98.4002	GCA_000180515.2	PRJNA174986
1614	COMPLETE	99.42	0.2	2088772	1	2088772	Streptococcus pneumoniae	Streptococcus pneumoniae TCH8431/19A	98.3785	GCA_000196595.1	PRJNA49735
1690	COMPLETE	99.81	0.63	2093317	1	2093317	Streptococcus pneumoniae	Streptococcus pneumoniae INV200	98.3054	GCA_000210935.1	PRJNA162035
1691	COMPLETE	99.82	0.2	2036867	1	2036867	Streptococcus pneumoniae	Streptococcus pneumoniae OXC141	98.5892	GCA_000210955.1	PRJNA162037
1692	COMPLETE	99.6	0.21	2142122	1	2142122	Streptococcus pneumoniae	Streptococcus pneumoniae INV104	98.6774	GCA_000210975.1	PRJNA162039
1693	COMPLETE	99.82	0.2	2024476	1	2024476	Streptococcus pneumoniae	Streptococcus pneumoniae SPN034156	98.564	GCA_000210995.1	PRJNA197185
1694	COMPLETE	99.82	0.2	2037254	1	2037254	Streptococcus pneumoniae	Streptococcus pneumoniae SPN034183	98.6152	GCA_000211015.1	PRJNA197186
1695	COMPLETE	99.82	0.2	2026239	1	2026239	Streptococcus pneumoniae	Streptococcus pneumoniae SPN994038	98.6046	GCA_000211035.2	PRJNA197187
1696	COMPLETE	99.82	0.2	2026505	1	2026505	Streptococcus pneumoniae	Streptococcus pneumoniae SPN994039	98.5965	GCA_000211055.2	PRJNA197188
1697	COMPLETE	99.6	0.21	2131190	1	2131190	Streptococcus pneumoniae	Streptococcus pneumoniae SPN032672	98.6947	GCA_000211075.1	PRJNA197189
1698	COMPLETE	99.21	0.21	2133496	1	2133496	Streptococcus pneumoniae	Streptococcus pneumoniae SPN033038	98.6857	GCA_000211095.1	PRJNA197190
2381	COMPLETE	99.56	0.21	2064154	1	2064154	Streptococcus pneumoniae	Streptococcus pneumoniae gamPNI0373	99.4799	GCA_000299015.1	PRJNA175861
3072	COMPLETE	99.6	0.21	2073383	2	2076531	Streptococcus pneumoniae	Streptococcus pneumoniae PCS8235	98.7477	GCA_000348705.1	PRJNA195184
8412	COMPLETE	99.37	0.29	2287774	1	2287774	Streptococcus pneumoniae	Streptococcus pneumoniae	97.5537	GCA_000817005.1	PRJNA224116
36071	COMPLETE	99.6	0.21	2046115	1	2046115	Streptococcus pneumoniae	Streptococcus pneumoniae D39	98.5837	GCA_000014365.1	PRJNA58581
36144	COMPLETE	99.42	0.25	2221315	1	2221315	Streptococcus pneumoniae	Streptococcus pneumoniae ATCC 700669	98.3352	GCA_000026665.1	PRJNA59287
59367	COMPLETE	99.42	0.2	2150813	1	2150813	Streptococcus pneumoniae	Streptococcus pneumoniae ST556	98.3634	GCA_000251085.2	PRJNA80663
70023	COMPLETE	99.81	0.21	1983415	1	1983415	Streptococcus pneumoniae	Streptococcus pneumoniae	98.4978	GCA_001255215.1	PRJEB9161
4592	CHROMOSOME	99.42	0.2	2091879	1	2091879	Streptococcus pneumoniae	Streptococcus pneumoniae A026	98.4354	GCA_000494795.1	PRJNA226114
12277	SCAFFOLD	99.81	0.21	61101	72	2131806	Streptococcus pneumoniae	Streptococcus pneumoniae MNZ14	97.5054	GCA_000411735.1	PRJNA208370
12280	SCAFFOLD	99.82	0.2	50169	66	1946918	Streptococcus pneumoniae	Streptococcus pneumoniae MNZ37	98.3462	GCA_000411755.1	PRJNA208371
12283	SCAFFOLD	99.33	0.2	38748	97	2130446	Streptococcus pneumoniae	Streptococcus pneumoniae MNZ41	97.454	GCA_000411775.1	PRJNA208372
12288	SCAFFOLD	99.82	0.2	73437	54	2021777	Streptococcus pneumoniae	Streptococcus pneumoniae MNZ11b	98.3287	GCA_000411715.1	PRJNA208373
12728	SCAFFOLD	99.33	0.2	41800	97	2146862	Streptococcus pneumoniae	Streptococcus pneumoniae MNZ85	97.6414	GCA_000412955.1	PRJNA224116
21603	SCAFFOLD	99.6	0.21	100725	45	2136167	Streptococcus pneumoniae	Streptococcus pneumoniae PCS8106	98.6638	GCA_000334535.1	PRJNA188118
21605	SCAFFOLD	99.6	0.82	159523	38	2141348	Streptococcus pneumoniae	Streptococcus pneumoniae PCS8203	98.6784	GCA_000334555.1	PRJNA188119
21608	SCAFFOLD	99.56	0.21	78639	51	2054290	Streptococcus pneumoniae	Streptococcus pneumoniae PCS125219	99.4493	GCA_000334575.1	PRJNA188120
21612	SCAFFOLD	99.56	0.35	1704662	47	2089433	Streptococcus pneumoniae	Streptococcus pneumoniae PCS70012	99.4474	GCA_000334595.1	PRJNA188121
21616	SCAFFOLD	99.14	0.42	24065	171	2044356	Streptococcus pneumoniae	Streptococcus pneumoniae PCS81218	99.4351	GCA_000334615.1	PRJNA188122
21620	SCAFFOLD	99.56	0.21	171700	32	2102252	Streptococcus pneumoniae	Streptococcus pneumoniae PNI0002	99.4408	GCA_000334635.1	PRJNA188123
21622	SCAFFOLD	99.56	0.21	1708216	3	2052382	Streptococcus pneumoniae	Streptococcus pneumoniae PNI0006	99.4757	GCA_000334655.1	PRJNA188124
21625	SCAFFOLD	99.54	1.76	25890	162	2071185	Streptococcus pneumoniae	Streptococcus pneumoniae PNI0007	99.4292	GCA_000334675.1	PRJNA188125
21629	SCAFFOLD	99.47	0.63	30502	125	2042340	Streptococcus pneumoniae	Streptococcus pneumoniae PNI0008	99.4544	GCA_000334695.1	PRJNA188126
21640	SCAFFOLD	99.58	0.37	24466	154	2079885	Streptococcus pneumoniae	Streptococcus pneumoniae PNI0076	99.3957	GCA_000334755.1	PRJNA188129
21642	SCAFFOLD	99.6	0.21	1256858	5	2098804	Streptococcus pneumoniae	Streptococcus pneumoniae PNI0153	99.4347	GCA_000334775.1	PRJNA188130
21644	SCAFFOLD	99.56	0.63	29288	143	2049936	Streptococcus pneumoniae	Streptococcus pneumoniae PNI0199	99.5788	GCA_000334795.1	PRJNA188131
21647	SCAFFOLD	99.56	0.25	28310	157	2047040	Streptococcus pneumoniae	Streptococcus pneumoniae PNI0360	99.4429	GCA_000334815.1	PRJNA188132
21652	SCAFFOLD	99.48	0.28	26161	160	2038678	Streptococcus pneumoniae	Streptococcus pneumoniae PNI0427	99.4539	GCA_000334835.1	PRJNA188133
21655	SCAFFOLD	99.01	0.35	25473	159	2096994	Streptococcus pneumoniae	Streptococcus pneumoniae PNI0446	99.3646	GCA_000334855.1	PRJNA188134
26954	SCAFFOLD	99.43	0.21	34895	118	1989829	Streptococcus pneumoniae	Streptococcus pneumoniae PNI0197	99.5017	GCA_000355985.1	PRJNA197684
26956	SCAFFOLD	99.5	0.21	34515	112	2034081	Streptococcus pneumoniae	Streptococcus pneumoniae PNI0159	99.3907	GCA_000355965.1	PRJNA197685
26962	SCAFFOLD	99.5	0.21	31928	126	2028004	Streptococcus pneumoniae	Streptococcus pneumoniae PNI0212	99.3695	GCA_000355925.1	PRJNA197687
48993	SCAFFOLD	99.29	0.6	52070	68	2068423	Streptococcus pneumoniae	Streptococcus pneumoniae	98.37	GCA_001328895.1	PRJEB2255
48994	SCAFFOLD	99.29	0.29	61753	87	2190812	Streptococcus pneumoniae	Streptococcus pneumoniae	98.4756	GCA_001328915.1	PRJEB2255
48996	SCAFFOLD	99.42	0.2	68928	56	2042269	Streptococcus pneumoniae	Streptococcus pneumoniae	98.3803	GCA_001328935.1	PRJEB2255
48997	SCAFFOLD	99.5	0.21	56211	78	2141419	Streptococcus pneumoniae	Streptococcus pneumoniae	98.5556	GCA_001328955.1	PRJEB2255
49002	SCAFFOLD	99.42	0.2	59628	61	2051474	Streptococcus pneumoniae	Streptococcus pneumoniae	98.3114	GCA_001329015.1	PRJEB2255
49004	SCAFFOLD	99.42	0.65	67535	58	2052716	Streptococcus pneumoniae	Streptococcus pneumoniae	98.3793	GCA_001329035.1	PRJEB2255
49005	SCAFFOLD	99.42	0.2	57470	73	2059829	Streptococcus pneumoniae	Streptococcus pneumoniae	98.3767	GCA_001329055.1	PRJEB2255
49007	SCAFFOLD	99.35	0.2	55710	67	2033200	Streptococcus pneumoniae	Streptococcus pneumoniae	98.3637	GCA_001329075.1	PRJEB2255
49008	SCAFFOLD	99.6	0.29	103211	60	2270218	Streptococcus pneumoniae	Streptococcus pneumoniae	98.3785	GCA_001329095.1	PRJEB2255
49017	SCAFFOLD	99.6	0.34	59721	65	2118030	Streptococcus pneumoniae	Streptococcus pneumoniae	98.4275	GCA_001329175.1	PRJEB2255
49021	SCAFFOLD	99.39	0.61	56493	76	2164399	Streptococcus pneumoniae	Streptococcus pneumoniae	98.5204	GCA_001329215.1	PRJEB2255
49023	SCAFFOLD	99.6	0.29	36237	102	2122577	Streptococcus pneumoniae	Streptococcus pneumoniae	98.4343	GCA_001329235.1	PRJEB2255
49026	SCAFFOLD	99.6	1.06	48156	87	2179834	Streptococcus pneumoniae	Streptococcus pneumoniae	98.416	GCA_001329275.1	PRJEB2255
49027	SCAFFOLD	99.6	0.29	90167	38	2070181	Streptococcus pneumoniae	Streptococcus pneumoniae	98.577	GCA_001329295.1	PRJEB2255
49031	SCAFFOLD	99.42	0.2	59638	70	2015336	Streptococcus pneumoniae	Streptococcus pneumoniae	98.2906	GCA_001329335.1	PRJEB2255
49032	SCAFFOLD	99.6	0.29	48423	77	2138225	Streptococcus pneumoniae	Streptococcus pneumoniae	98.4426	GCA_001329355.1	PRJEB2255
49035	SCAFFOLD	99.18	0.26	62761	62	2045835	Streptococcus pneumoniae	Streptococcus pneumoniae	98.442	GCA_001329395.1	PRJEB2255
49037	SCAFFOLD	99.42	0.2	37427	80	2056536	Streptococcus pneumoniae	Streptococcus pneumoniae	98.4977	GCA_001329415.1	PRJEB2255
49038	SCAFFOLD	99.54	0.29	48429	77	2151168	Streptococcus pneumoniae	Streptococcus pneumoniae	98.4481	GCA_001329435.1	PRJEB2255
49041	SCAFFOLD	99.42	0.2	54856	66	2056762	Streptococcus pneumoniae	Streptococcus pneumoniae	98.3821	GCA_001329455.1	PRJEB2255
49043	SCAFFOLD	99.6	0.29	81808	38	2158044	Streptococcus pneumoniae	Streptococcus pneumoniae	98.5883	GCA_001329475.1	PRJEB2255
49046	SCAFFOLD	99.42	0.2	48430	77	2147851	Streptococcus pneumoniae	Streptococcus pneumoniae	98.3393	GCA_001329515.1	PRJEB2255
49048	SCAFFOLD	99.6	1.55	39982	94	2234050	Streptococcus pneumoniae	Streptococcus pneumoniae	98.4755	GCA_001329535.1	PRJEB2255
49054	SCAFFOLD	99.6	0.29	65065	49	2112446	Streptococcus pneumoniae	Streptococcus pneumoniae	98.5726	GCA_001329575.1	PRJEB2255
49055	SCAFFOLD	99.45	0.29	59004	77	2182402	Streptococcus pneumoniae	Streptococcus pneumoniae	98.5019	GCA_001329615.1	PRJEB2255
49057	SCAFFOLD	99.14	0.29	56360	100	2223107	Streptococcus pneumoniae	Streptococcus pneumoniae	98.5075	GCA_001329635.1	PRJEB2255
49059	SCAFFOLD	99.42	0.29	52616	113	2214985	Streptococcus pneumoniae	Streptococcus pneumoniae	98.505	GCA_001329655.1	PRJEB2255
49060	SCAFFOLD	99.6	0.29	56383	102	2207483	Streptococcus pneumoniae	Streptococcus pneumoniae	98.5044	GCA_001329675.1	PRJEB2255
49063	SCAFFOLD	99.56	0.29	69081	96	2222827	Streptococcus pneumoniae	Streptococcus pneumoniae	98.4498	GCA_001329715.1	PRJEB2255
49067	SCAFFOLD	99.29	0.29	64667	89	2224841	Streptococcus pneumoniae	Streptococcus pneumoniae	98.4656	GCA_001329775.1	PRJEB2255
49068	SCAFFOLD	99.4	0.29	64668	87	2217426	Streptococcus pneumoniae	Streptococcus pneumoniae	98.4387	GCA_001329755.1	PRJEB2255
49070	SCAFFOLD	99.6	0.29	62215	99	2223894	Streptococcus pneumoniae	Streptococcus pneumoniae	98.4669	GCA_001329795.1	PRJEB2255
49072	SCAFFOLD	99.6	0.31	71714	85	2219063	Streptococcus pneumoniae	Streptococcus pneumoniae	98.4921	GCA_001329815.1	PRJEB2255
49074	SCAFFOLD	99.53	0.29	58750	102	2214035	Streptococcus pneumoniae	Streptococcus pneumoniae	98.45	GCA_001329835.1	PRJEB2255
49076	SCAFFOLD	99.39	0.29	63159	92	2208133	Streptococcus pneumoniae	Streptococcus pneumoniae	98.488	GCA_001329855.1	PRJEB2255
49082	SCAFFOLD	99.6	0.29	28527	146	2178207	Streptococcus pneumoniae	Streptococcus pneumoniae	98.434	GCA_001329915.1	PRJEB2255
49087	SCAFFOLD	99.6	0.29	33656	115	2167838	Streptococcus pneumoniae	Streptococcus pneumoniae	98.4536	GCA_001329955.1	PRJEB2255
49092	SCAFFOLD	99.36	0.53	35885	97	2021396	Streptococcus pneumoniae	Streptococcus pneumoniae	98.4113	GCA_001329995.1	PRJEB2255
49096	SCAFFOLD	99.6	0.29	60275	72	2185291	Streptococcus pneumoniae	Streptococcus pneumoniae	98.4993	GCA_001330035.1	PRJEB2255
49100	SCAFFOLD	99.42	0.2	32392	131	2056571	Streptococcus pneumoniae	Streptococcus pneumoniae	98.3443	GCA_001330095.1	PRJEB2255
49105	SCAFFOLD	99.42	0.2	45615	80	2036506	Streptococcus pneumoniae	Streptococcus pneumoniae	98.4631	GCA_001330135.1	PRJEB2255
49117	SCAFFOLD	99.6	0.5	48525	84	2158343	Streptococcus pneumoniae	Streptococcus pneumoniae	98.4775	GCA_001330275.1	PRJEB2255
49122	SCAFFOLD	99.42	0.2	48532	78	2068673	Streptococcus pneumoniae	Streptococcus pneumoniae	98.4095	GCA_001330315.1	PRJEB2255
49133	SCAFFOLD	99.31	0.2	55499	66	2029586	Streptococcus pneumoniae	Streptococcus pneumoniae	98.3997	GCA_001330415.1	PRJEB2255
49138	SCAFFOLD	99.6	1.59	54521	73	2101173	Streptococcus pneumoniae	Streptococcus pneumoniae	98.4988	GCA_001330475.1	PRJEB2255
49147	SCAFFOLD	99.24	0.29	39841	99	2076355	Streptococcus pneumoniae	Streptococcus pneumoniae	98.4621	GCA_001330575.1	PRJEB2255
49150	SCAFFOLD	99.6	0.43	53431	72	2090831	Streptococcus pneumoniae	Streptococcus pneumoniae	98.4738	GCA_001330615.1	PRJEB2255
49167	SCAFFOLD	99.6	0.29	51683	78	2193610	Streptococcus pneumoniae	Streptococcus pneumoniae	98.4738	GCA_001330835.1	PRJEB2255
49169	SCAFFOLD	99.6	0.29	57642	76	2144431	Streptococcus pneumoniae	Streptococcus pneumoniae	98.4826	GCA_001330875.1	PRJEB2255
49174	SCAFFOLD	99.42	0.2	57011	69	2022132	Streptococcus pneumoniae	Streptococcus pneumoniae	98.3718	GCA_001330955.1	PRJEB2255
49242	SCAFFOLD	99.51	0.63	58020	69	2046507	Streptococcus pneumoniae	Streptococcus pneumoniae	98.5632	GCA_001125125.1	PRJEB2393
49321	SCAFFOLD	99.37	0.24	30074	128	2143120	Streptococcus pneumoniae	Streptococcus pneumoniae	97.5267	GCA_001581135.1	PRJNA289243
49322	SCAFFOLD	99.02	0.2	38231	103	1980639	Streptococcus pneumoniae	Streptococcus pneumoniae	98.6294	GCA_001581145.1	PRJNA289243
49330	SCAFFOLD	99.42	0.2	35861	109	1994529	Streptococcus pneumoniae	Streptococcus pneumoniae	98.637	GCA_001581215.1	PRJNA289243
49332	SCAFFOLD	99.18	0.21	30791	118	2040121	Streptococcus pneumoniae	Streptococcus pneumoniae	98.486	GCA_001581245.1	PRJNA289243
49335	SCAFFOLD	99.81	0.63	28264	192	2203187	Streptococcus pneumoniae	Streptococcus pneumoniae	98.3569	GCA_001581275.1	PRJNA289243
49336	SCAFFOLD	99.56	0.21	24817	145	2017735	Streptococcus pneumoniae	Streptococcus pneumoniae	99.5636	GCA_001581295.1	PRJNA289243
49342	SCAFFOLD	99.35	0.4	26456	154	2167483	Streptococcus pneumoniae	Streptococcus pneumoniae	97.5187	GCA_001581375.1	PRJNA289243
49344	SCAFFOLD	99.56	0.35	33347	116	2025487	Streptococcus pneumoniae	Streptococcus pneumoniae	99.5726	GCA_001581395.1	PRJNA289243
49350	SCAFFOLD	99.6	0.42	32835	151	2116897	Streptococcus pneumoniae	Streptococcus pneumoniae	98.5525	GCA_001581475.1	PRJNA289243
49352	SCAFFOLD	99.56	0.24	22643	177	2013809	Streptococcus pneumoniae	Streptococcus pneumoniae	99.5502	GCA_001581485.1	PRJNA289243
49355	SCAFFOLD	99.6	0.21	22793	175	2140068	Streptococcus pneumoniae	Streptococcus pneumoniae	98.3182	GCA_001581535.1	PRJNA289243
49359	SCAFFOLD	99.18	0.42	22488	159	1976329	Streptococcus pneumoniae	Streptococcus pneumoniae	98.5233	GCA_001581585.1	PRJNA289243
49367	SCAFFOLD	99.6	0.44	25880	146	2113809	Streptococcus pneumoniae	Streptococcus pneumoniae	98.0321	GCA_001581665.1	PRJNA289243
49371	SCAFFOLD	99.43	0.35	53614	101	2135917	Streptococcus pneumoniae	Streptococcus pneumoniae	97.5206	GCA_001581715.1	PRJNA289243
49374	SCAFFOLD	99.6	0.21	26229	164	2148872	Streptococcus pneumoniae	Streptococcus pneumoniae	97.5528	GCA_001581775.1	PRJNA289243
49375	SCAFFOLD	99.42	0.2	22230	217	2009016	Streptococcus pneumoniae	Streptococcus pneumoniae	98.36	GCA_001581795.1	PRJNA289243
49379	SCAFFOLD	99.15	0.29	31499	125	1977323	Streptococcus pneumoniae	Streptococcus pneumoniae	98.6044	GCA_001581825.1	PRJNA289243
49609	SCAFFOLD	99.81	0.21	73005	69	2008047	Streptococcus pneumoniae	Streptococcus pneumoniae	98.6593	GCA_001585325.1	PRJNA291603
49621	SCAFFOLD	99.81	0.21	78195	75	2019045	Streptococcus pneumoniae	Streptococcus pneumoniae	98.5927	GCA_001585485.1	PRJNA291603
50053	SCAFFOLD	99.6	0.76	31146	126	2043143	Streptococcus pneumoniae	Streptococcus pneumoniae	98.2826	GCA_001333975.1	PRJEB2340
50055	SCAFFOLD	99.81	0.25	61111	76	2146513	Streptococcus pneumoniae	Streptococcus pneumoniae	97.6533	GCA_001333995.1	PRJEB2340
50061	SCAFFOLD	99.37	0.24	37987	126	2159519	Streptococcus pneumoniae	Streptococcus pneumoniae	97.6168	GCA_001334055.1	PRJEB2340
50065	SCAFFOLD	99.71	0.42	23297	176	2016009	Streptococcus pneumoniae	Streptococcus pneumoniae	97.3411	GCA_001334075.1	PRJEB2340
50080	SCAFFOLD	99.82	0.7	42709	92	2128208	Streptococcus pneumoniae	Streptococcus pneumoniae	98.156	GCA_001334175.1	PRJEB2340
50082	SCAFFOLD	99.48	0.25	64733	58	2101371	Streptococcus pneumoniae	Streptococcus pneumoniae	98.2378	GCA_001334195.1	PRJEB2340
50087	SCAFFOLD	99.42	0.24	48348	85	2142326	Streptococcus pneumoniae	Streptococcus pneumoniae	97.5976	GCA_001334255.1	PRJEB2340
50091	SCAFFOLD	99.6	0.84	48733	83	2160794	Streptococcus pneumoniae	Streptococcus pneumoniae	98.0761	GCA_001334315.1	PRJEB2357
50095	SCAFFOLD	99.6	2.73	58394	70	2133133	Streptococcus pneumoniae	Streptococcus pneumoniae	98.4778	GCA_001334335.1	PRJEB2357
50096	SCAFFOLD	99.6	0.39	97084	31	2029785	Streptococcus pneumoniae	Streptococcus pneumoniae	98.6389	GCA_001334355.1	PRJEB2357
50097	SCAFFOLD	99.6	0.42	45897	85	2100183	Streptococcus pneumoniae	Streptococcus pneumoniae	98.3996	GCA_001334375.1	PRJEB2357
50099	SCAFFOLD	99.6	0.26	96403	46	2091706	Streptococcus pneumoniae	Streptococcus pneumoniae	98.5977	GCA_001334395.1	PRJEB2357
50104	SCAFFOLD	99.6	0.21	56185	67	2112988	Streptococcus pneumoniae	Streptococcus pneumoniae	98.4196	GCA_001334435.1	PRJEB2357
50107	SCAFFOLD	99.26	0.69	50744	92	2127399	Streptococcus pneumoniae	Streptococcus pneumoniae	98.3178	GCA_001334455.1	PRJEB2357
50108	SCAFFOLD	99.38	1.39	32795	161	2107736	Streptococcus pneumoniae	Streptococcus pneumoniae	98.5554	GCA_001334475.1	PRJEB2357
50115	SCAFFOLD	99.38	0.43	89602	41	2037082	Streptococcus pneumoniae	Streptococcus pneumoniae	98.5341	GCA_001334515.1	PRJEB2357
50116	SCAFFOLD	99.6	0.45	67413	64	2135089	Streptococcus pneumoniae	Streptococcus pneumoniae	98.6116	GCA_001334535.1	PRJEB2357
50120	SCAFFOLD	99.3	1.07	52488	86	2018095	Streptococcus pneumoniae	Streptococcus pneumoniae	98.6078	GCA_001334575.1	PRJEB2357
50122	SCAFFOLD	99.69	0.21	48402	138	2168674	Streptococcus pneumoniae	Streptococcus pneumoniae	98.214	GCA_001334595.1	PRJEB2357
50124	SCAFFOLD	99.6	0.6	118636	26	2043572	Streptococcus pneumoniae	Streptococcus pneumoniae	98.6188	GCA_001334615.1	PRJEB2357
50127	SCAFFOLD	99.6	0.21	30142	167	2079246	Streptococcus pneumoniae	Streptococcus pneumoniae	98.4225	GCA_001334635.1	PRJEB2357
50130	SCAFFOLD	99.6	0.21	86913	50	2008607	Streptococcus pneumoniae	Streptococcus pneumoniae	98.6444	GCA_001334655.1	PRJEB2357
50133	SCAFFOLD	99.6	0.35	83259	48	2111964	Streptococcus pneumoniae	Streptococcus pneumoniae	98.4904	GCA_001334675.1	PRJEB2357
50136	SCAFFOLD	99.6	0.21	68674	68	2076067	Streptococcus pneumoniae	Streptococcus pneumoniae	98.5556	GCA_001334695.1	PRJEB2357
50142	SCAFFOLD	99.66	1.23	48874	57	2020169	Streptococcus pneumoniae	Streptococcus pneumoniae	97.511	GCA_001334735.1	PRJEB2357
50145	SCAFFOLD	99.34	1.78	46542	88	2120141	Streptococcus pneumoniae	Streptococcus pneumoniae	98.5469	GCA_001334755.1	PRJEB2357
50148	SCAFFOLD	99.69	0.21	66700	57	2066646	Streptococcus pneumoniae	Streptococcus pneumoniae	98.3282	GCA_001334775.1	PRJEB2357
50153	SCAFFOLD	99.51	0.6	84641	52	2055781	Streptococcus pneumoniae	Streptococcus pneumoniae	98.5455	GCA_001334815.1	PRJEB2357
50155	SCAFFOLD	99.82	1.05	46536	92	2079871	Streptococcus pneumoniae	Streptococcus pneumoniae	98.4071	GCA_001334835.1	PRJEB2357
50162	SCAFFOLD	99.81	0.4	68863	59	2108338	Streptococcus pneumoniae	Streptococcus pneumoniae	98.1262	GCA_001334895.1	PRJEB2357
50164	SCAFFOLD	99.6	0.42	65048	60	2163672	Streptococcus pneumoniae	Streptococcus pneumoniae	98.5193	GCA_001334915.1	PRJEB2357
50168	SCAFFOLD	99.56	0.21	49862	66	2201961	Streptococcus pneumoniae	Streptococcus pneumoniae	98.487	GCA_001334955.1	PRJEB2357
50172	SCAFFOLD	99.81	0.21	34424	131	2107145	Streptococcus pneumoniae	Streptococcus pneumoniae	97.5562	GCA_001334995.1	PRJEB2357
50177	SCAFFOLD	99.56	0.42	55930	67	2107487	Streptococcus pneumoniae	Streptococcus pneumoniae	98.2211	GCA_001335035.1	PRJEB2357
50179	SCAFFOLD	99.74	0.2	47202	77	2070317	Streptococcus pneumoniae	Streptococcus pneumoniae	98.3798	GCA_001335055.1	PRJEB2357
50182	SCAFFOLD	99.48	1.81	62237	49	2154809	Streptococcus pneumoniae	Streptococcus pneumoniae	98.3001	GCA_001335095.1	PRJEB2357
50186	SCAFFOLD	99.42	0.2	69269	61	2078420	Streptococcus pneumoniae	Streptococcus pneumoniae	98.4878	GCA_001335115.1	PRJEB2357
50188	SCAFFOLD	99.81	0.32	39531	103	2159774	Streptococcus pneumoniae	Streptococcus pneumoniae	98.2691	GCA_001335135.1	PRJEB2357
50192	SCAFFOLD	99.42	0.2	66369	54	2111821	Streptococcus pneumoniae	Streptococcus pneumoniae	98.4515	GCA_001335155.1	PRJEB2357
50193	SCAFFOLD	99.42	0.2	85536	54	2098084	Streptococcus pneumoniae	Streptococcus pneumoniae	98.4247	GCA_001335175.1	PRJEB2357
50202	SCAFFOLD	99.6	0.63	43423	102	2098810	Streptococcus pneumoniae	Streptococcus pneumoniae	98.4915	GCA_001335255.1	PRJEB2357
50205	SCAFFOLD	99.42	0.2	80438	68	2123368	Streptococcus pneumoniae	Streptococcus pneumoniae	98.414	GCA_001335275.1	PRJEB2357
50215	SCAFFOLD	99.32	0.84	59401	80	2104272	Streptococcus pneumoniae	Streptococcus pneumoniae	98.5376	GCA_001335335.1	PRJEB2357
50217	SCAFFOLD	99.69	0.63	33074	120	2080079	Streptococcus pneumoniae	Streptococcus pneumoniae	98.582	GCA_001335355.1	PRJEB2357
50220	SCAFFOLD	99.6	0.38	55930	61	2041785	Streptococcus pneumoniae	Streptococcus pneumoniae	98.5063	GCA_001335395.1	PRJEB2357
50225	SCAFFOLD	99.6	0.21	51432	63	2102551	Streptococcus pneumoniae	Streptococcus pneumoniae	98.4648	GCA_001335435.1	PRJEB2357
50228	SCAFFOLD	99.81	0.99	61582	60	2059069	Streptococcus pneumoniae	Streptococcus pneumoniae	98.4621	GCA_001335475.1	PRJEB2357
50230	SCAFFOLD	99.6	0.63	84523	42	2014250	Streptococcus pneumoniae	Streptococcus pneumoniae	98.7731	GCA_001335495.1	PRJEB2357
50234	SCAFFOLD	99.6	1.26	45798	124	2100520	Streptococcus pneumoniae	Streptococcus pneumoniae	98.5429	GCA_001335515.1	PRJEB2357
50235	SCAFFOLD	99.38	0.2	66298	52	1986279	Streptococcus pneumoniae	Streptococcus pneumoniae	98.5831	GCA_001335555.1	PRJEB2357
50239	SCAFFOLD	99.5	0.21	52184	82	2094599	Streptococcus pneumoniae	Streptococcus pneumoniae	98.5104	GCA_001335575.1	PRJEB2357
50240	SCAFFOLD	99.6	0.26	41851	122	2119651	Streptococcus pneumoniae	Streptococcus pneumoniae	98.5073	GCA_001335595.1	PRJEB2357
50243	SCAFFOLD	99.52	0.42	46246	70	2062404	Streptococcus pneumoniae	Streptococcus pneumoniae	98.4967	GCA_001335615.1	PRJEB2357
50244	SCAFFOLD	99.77	0.3	44558	87	2112394	Streptococcus pneumoniae	Streptococcus pneumoniae	98.5382	GCA_001335635.1	PRJEB2357
50248	SCAFFOLD	99.42	0.6	56786	69	2151488	Streptococcus pneumoniae	Streptococcus pneumoniae	98.5592	GCA_001335675.1	PRJEB2357
50249	SCAFFOLD	99.6	1.05	66751	64	2145403	Streptococcus pneumoniae	Streptococcus pneumoniae	98.5891	GCA_001335695.1	PRJEB2357
50250	SCAFFOLD	99.73	0.41	42353	91	2051446	Streptococcus pneumoniae	Streptococcus pneumoniae	98.4507	GCA_001335715.1	PRJEB2357
50252	SCAFFOLD	99.6	0.21	64285	51	2077665	Streptococcus pneumoniae	Streptococcus pneumoniae	98.5749	GCA_001335735.1	PRJEB2357
50256	SCAFFOLD	99.29	0.21	49117	81	1960023	Streptococcus pneumoniae	Streptococcus pneumoniae	97.5408	GCA_001335775.1	PRJEB2357
50257	SCAFFOLD	99.42	0.2	77926	53	2088643	Streptococcus pneumoniae	Streptococcus pneumoniae	98.4603	GCA_001335795.1	PRJEB2357
50262	SCAFFOLD	99.42	0.6	79833	49	2050771	Streptococcus pneumoniae	Streptococcus pneumoniae	98.6996	GCA_001335855.1	PRJEB2357
50267	SCAFFOLD	99.77	1.31	33602	140	2103011	Streptococcus pneumoniae	Streptococcus pneumoniae	98.4297	GCA_001335875.1	PRJEB2357
50270	SCAFFOLD	99.81	0.31	35265	117	2044511	Streptococcus pneumoniae	Streptococcus pneumoniae	98.4665	GCA_001335895.1	PRJEB2357
50274	SCAFFOLD	99.6	0.56	46771	73	1992412	Streptococcus pneumoniae	Streptococcus pneumoniae	98.6105	GCA_001335935.1	PRJEB2357
50279	SCAFFOLD	99.77	0.3	28711	116	2089163	Streptococcus pneumoniae	Streptococcus pneumoniae	98.5215	GCA_001335975.1	PRJEB2357
50283	SCAFFOLD	99.26	1.17	63019	75	2129098	Streptococcus pneumoniae	Streptococcus pneumoniae	98.3183	GCA_001335995.1	PRJEB2357
50285	SCAFFOLD	99.82	1.39	57387	62	2105939	Streptococcus pneumoniae	Streptococcus pneumoniae	98.5023	GCA_001336015.1	PRJEB2357
50287	SCAFFOLD	99.34	0.2	35003	78	2075402	Streptococcus pneumoniae	Streptococcus pneumoniae	98.4023	GCA_001336035.1	PRJEB2357
50290	SCAFFOLD	99.42	0.6	100847	54	2097418	Streptococcus pneumoniae	Streptococcus pneumoniae	98.5923	GCA_001336075.1	PRJEB2357
50292	SCAFFOLD	99.6	0.89	46986	96	2167610	Streptococcus pneumoniae	Streptococcus pneumoniae	98.6176	GCA_001336095.1	PRJEB2357
50296	SCAFFOLD	99.51	0.26	61550	64	2074130	Streptococcus pneumoniae	Streptococcus pneumoniae	98.5577	GCA_001336115.1	PRJEB2357
50303	SCAFFOLD	99.42	0.53	121474	45	2037870	Streptococcus pneumoniae	Streptococcus pneumoniae	98.5998	GCA_001336175.1	PRJEB2357
50304	SCAFFOLD	99.38	0.2	50163	77	2058680	Streptococcus pneumoniae	Streptococcus pneumoniae	98.5501	GCA_001336195.1	PRJEB2357
50306	SCAFFOLD	99.6	1.89	50847	65	2076021	Streptococcus pneumoniae	Streptococcus pneumoniae	98.5279	GCA_001336215.1	PRJEB2357
50340	SCAFFOLD	99.26	0.69	36094	112	2124151	Streptococcus pneumoniae	Streptococcus pneumoniae	98.3201	GCA_001336335.1	PRJEB2357
50341	SCAFFOLD	99.38	0.2	72404	46	2033045	Streptococcus pneumoniae	Streptococcus pneumoniae	98.5066	GCA_001336355.1	PRJEB2357
50342	SCAFFOLD	99.38	0.33	57210	60	2026132	Streptococcus pneumoniae	Streptococcus pneumoniae	98.5447	GCA_001336375.1	PRJEB2357
50345	SCAFFOLD	99.77	0.67	56922	68	2162735	Streptococcus pneumoniae	Streptococcus pneumoniae	97.9386	GCA_001336395.1	PRJEB2357
50346	SCAFFOLD	99.42	0.25	143777	36	2042606	Streptococcus pneumoniae	Streptococcus pneumoniae	98.4617	GCA_001336415.1	PRJEB2357
50347	SCAFFOLD	99.27	0.68	125829	33	2077260	Streptococcus pneumoniae	Streptococcus pneumoniae	98.2408	GCA_001336435.1	PRJEB2357
50348	SCAFFOLD	99.52	0.42	47680	83	1994234	Streptococcus pneumoniae	Streptococcus pneumoniae	97.3905	GCA_001336455.1	PRJEB2357
50351	SCAFFOLD	99.81	0.47	63588	75	2174901	Streptococcus pneumoniae	Streptococcus pneumoniae	98.5163	GCA_001336475.1	PRJEB2357
50352	SCAFFOLD	99.6	0.35	55773	66	2147003	Streptococcus pneumoniae	Streptococcus pneumoniae	98.4522	GCA_001336495.1	PRJEB2357
50353	SCAFFOLD	99.42	0.2	70162	63	2086954	Streptococcus pneumoniae	Streptococcus pneumoniae	98.4261	GCA_001336515.1	PRJEB2357
50355	SCAFFOLD	99.6	0.77	54862	78	2150536	Streptococcus pneumoniae	Streptococcus pneumoniae	98.558	GCA_001336535.1	PRJEB2357
50356	SCAFFOLD	99.6	0.21	82010	48	2128930	Streptococcus pneumoniae	Streptococcus pneumoniae	98.3968	GCA_001336555.1	PRJEB2357
50358	SCAFFOLD	99.42	0.25	112312	42	2037766	Streptococcus pneumoniae	Streptococcus pneumoniae	98.4347	GCA_001336575.1	PRJEB2357
50361	SCAFFOLD	99.6	0.25	54065	70	2116881	Streptococcus pneumoniae	Streptococcus pneumoniae	98.4815	GCA_001336615.1	PRJEB2357
50363	SCAFFOLD	99.42	0.66	56410	69	2105442	Streptococcus pneumoniae	Streptococcus pneumoniae	98.5352	GCA_001336635.1	PRJEB2357
50364	SCAFFOLD	99.69	0.21	71171	50	2141373	Streptococcus pneumoniae	Streptococcus pneumoniae	98.0453	GCA_001336655.1	PRJEB2357
50366	SCAFFOLD	99.38	0.2	58700	56	2028012	Streptococcus pneumoniae	Streptococcus pneumoniae	98.5597	GCA_001336675.1	PRJEB2357
50374	SCAFFOLD	99.42	0.75	32754	129	2048516	Streptococcus pneumoniae	Streptococcus pneumoniae	98.684	GCA_001336715.1	PRJEB2357
50382	SCAFFOLD	99.82	0.2	63848	57	2172457	Streptococcus pneumoniae	Streptococcus pneumoniae	98.4724	GCA_001336755.1	PRJEB2357
50383	SCAFFOLD	99.78	0.2	49896	73	2043593	Streptococcus pneumoniae	Streptococcus pneumoniae	98.5717	GCA_001336775.1	PRJEB2357
50385	SCAFFOLD	99.6	0.21	20116	207	2097460	Streptococcus pneumoniae	Streptococcus pneumoniae	98.3444	GCA_001336795.1	PRJEB2357
50388	SCAFFOLD	99.53	0.42	53489	82	2193160	Streptococcus pneumoniae	Streptococcus pneumoniae	98.4988	GCA_001336815.1	PRJEB2357
50396	SCAFFOLD	99.38	0.2	52571	97	2035027	Streptococcus pneumoniae	Streptococcus pneumoniae	98.5155	GCA_001336915.1	PRJEB2393
50464	SCAFFOLD	99.42	2.99	37923	91	2029995	Streptococcus pneumoniae	Streptococcus pneumoniae	98.5705	GCA_001336975.1	PRJEB2393
50469	SCAFFOLD	99.6	0.78	75116	51	2156619	Streptococcus pneumoniae	Streptococcus pneumoniae	98.4826	GCA_001337015.1	PRJEB2393
50473	SCAFFOLD	99.32	0.2	48867	69	2109011	Streptococcus pneumoniae	Streptococcus pneumoniae	98.6245	GCA_001337035.1	PRJEB2393
50475	SCAFFOLD	99.6	0.21	46758	88	2035360	Streptococcus pneumoniae	Streptococcus pneumoniae	98.5396	GCA_001337055.1	PRJEB2393
50476	SCAFFOLD	99.6	0.49	74775	60	2102486	Streptococcus pneumoniae	Streptococcus pneumoniae	98.5018	GCA_001337075.1	PRJEB2393
50480	SCAFFOLD	99.42	0.86	53003	70	2094904	Streptococcus pneumoniae	Streptococcus pneumoniae	98.3973	GCA_001337095.1	PRJEB2393
50482	SCAFFOLD	99.69	0.21	46383	99	2135586	Streptococcus pneumoniae	Streptococcus pneumoniae	98.0532	GCA_001337115.1	PRJEB2393
50484	SCAFFOLD	99.69	0.21	100893	49	2104488	Streptococcus pneumoniae	Streptococcus pneumoniae	98.1724	GCA_001337135.1	PRJEB2393
50486	SCAFFOLD	99.6	0.21	41560	114	2093596	Streptococcus pneumoniae	Streptococcus pneumoniae	98.4866	GCA_001337155.1	PRJEB2393
50489	SCAFFOLD	99.27	1.05	39247	89	2051440	Streptococcus pneumoniae	Streptococcus pneumoniae	98.2832	GCA_001337175.1	PRJEB2393
50490	SCAFFOLD	99.6	0.42	50873	94	2144786	Streptococcus pneumoniae	Streptococcus pneumoniae	98.5528	GCA_001337195.1	PRJEB2393
50492	SCAFFOLD	99.6	1.26	59554	73	2233974	Streptococcus pneumoniae	Streptococcus pneumoniae	98.3142	GCA_001337215.1	PRJEB2393
50495	SCAFFOLD	99.81	0.26	70845	63	2122474	Streptococcus pneumoniae	Streptococcus pneumoniae	98.3928	GCA_001337235.1	PRJEB2393
50496	SCAFFOLD	99.81	0.78	66828	61	2071274	Streptococcus pneumoniae	Streptococcus pneumoniae	98.4935	GCA_001337255.1	PRJEB2393
50498	SCAFFOLD	99.29	0.2	45652	105	2038755	Streptococcus pneumoniae	Streptococcus pneumoniae	98.4001	GCA_001337275.1	PRJEB2393
50502	SCAFFOLD	99.42	0.2	73900	52	2087953	Streptococcus pneumoniae	Streptococcus pneumoniae	98.4584	GCA_001337315.1	PRJEB2393
50505	SCAFFOLD	99.5	0.21	40002	104	2182974	Streptococcus pneumoniae	Streptococcus pneumoniae	98.463	GCA_001337335.1	PRJEB2393
50507	SCAFFOLD	99.6	0.86	89548	44	2039739	Streptococcus pneumoniae	Streptococcus pneumoniae	98.6469	GCA_001337355.1	PRJEB2393
50509	SCAFFOLD	99.6	0.89	68288	59	2151674	Streptococcus pneumoniae	Streptococcus pneumoniae	98.5228	GCA_001337395.1	PRJEB2393
50530	SCAFFOLD	99.6	0.21	77949	44	2121119	Streptococcus pneumoniae	Streptococcus pneumoniae	98.4567	GCA_001337455.1	PRJEB2393
50531	SCAFFOLD	99.6	0.35	70177	70	2334583	Streptococcus pneumoniae	Streptococcus pneumoniae	97.8249	GCA_001337475.1	PRJEB2393
50534	SCAFFOLD	99.6	0.4	57516	69	2104240	Streptococcus pneumoniae	Streptococcus pneumoniae	98.5953	GCA_001337495.1	PRJEB2393
50542	SCAFFOLD	99.42	0.2	62357	62	2083169	Streptococcus pneumoniae	Streptococcus pneumoniae	98.4119	GCA_001337575.1	PRJEB2393
50547	SCAFFOLD	99.6	0.21	44506	80	2026080	Streptococcus pneumoniae	Streptococcus pneumoniae	98.5562	GCA_001337635.1	PRJEB2393
50550	SCAFFOLD	99.42	0.2	73604	62	2117214	Streptococcus pneumoniae	Streptococcus pneumoniae	98.4552	GCA_001337675.1	PRJEB2393
50555	SCAFFOLD	99.6	0.26	41583	116	2137487	Streptococcus pneumoniae	Streptococcus pneumoniae	98.4382	GCA_001337735.1	PRJEB2393
50557	SCAFFOLD	99.76	0.65	59955	78	2162220	Streptococcus pneumoniae	Streptococcus pneumoniae	98.2889	GCA_001337755.1	PRJEB2393
50558	SCAFFOLD	99.6	0.21	60669	71	2065570	Streptococcus pneumoniae	Streptococcus pneumoniae	98.6614	GCA_001337775.1	PRJEB2393
50560	SCAFFOLD	99.29	0.33	42960	102	2076023	Streptococcus pneumoniae	Streptococcus pneumoniae	98.2515	GCA_001337795.1	PRJEB2393
50563	SCAFFOLD	99.42	0.39	64321	68	2050636	Streptococcus pneumoniae	Streptococcus pneumoniae	98.657	GCA_001337835.1	PRJEB2393
50567	SCAFFOLD	99.6	2.66	59563	73	2170642	Streptococcus pneumoniae	Streptococcus pneumoniae	98.5354	GCA_001337875.1	PRJEB2393
50568	SCAFFOLD	99.6	0.32	39841	118	2236179	Streptococcus pneumoniae	Streptococcus pneumoniae	98.3862	GCA_001337895.1	PRJEB2393
50569	SCAFFOLD	99.42	0.2	82629	63	2091273	Streptococcus pneumoniae	Streptococcus pneumoniae	98.3623	GCA_001337915.1	PRJEB2393
50570	SCAFFOLD	99.29	0.2	49644	65	2084025	Streptococcus pneumoniae	Streptococcus pneumoniae	98.4638	GCA_001337935.1	PRJEB2393
50576	SCAFFOLD	99.69	0.63	80513	58	2067949	Streptococcus pneumoniae	Streptococcus pneumoniae	98.1368	GCA_001337995.1	PRJEB2393
50578	SCAFFOLD	99.42	2.19	56828	68	2045800	Streptococcus pneumoniae	Streptococcus pneumoniae	98.4764	GCA_001338035.1	PRJEB2393
50582	SCAFFOLD	99.6	1.05	54874	75	2105216	Streptococcus pneumoniae	Streptococcus pneumoniae	98.5091	GCA_001338075.1	PRJEB2393
50583	SCAFFOLD	99.42	0.6	49583	84	2146856	Streptococcus pneumoniae	Streptococcus pneumoniae	98.4673	GCA_001338095.1	PRJEB2393
50584	SCAFFOLD	99.69	0.32	62580	63	2081662	Streptococcus pneumoniae	Streptococcus pneumoniae	98.0751	GCA_001338115.1	PRJEB2393
50591	SCAFFOLD	99.6	0.28	55590	77	2106156	Streptococcus pneumoniae	Streptococcus pneumoniae	98.5836	GCA_001338195.1	PRJEB2393
50594	SCAFFOLD	99.69	0.21	59672	65	2058873	Streptococcus pneumoniae	Streptococcus pneumoniae	98.2648	GCA_001338215.1	PRJEB2393
50596	SCAFFOLD	99.5	0.81	58840	91	2115797	Streptococcus pneumoniae	Streptococcus pneumoniae	98.5258	GCA_001338235.1	PRJEB2393
50597	SCAFFOLD	99.6	0.68	44471	84	2165153	Streptococcus pneumoniae	Streptococcus pneumoniae	98.3423	GCA_001338255.1	PRJEB2393
50602	SCAFFOLD	99.38	0.2	58756	50	1994414	Streptococcus pneumoniae	Streptococcus pneumoniae	98.5791	GCA_001338295.1	PRJEB2393
50603	SCAFFOLD	99.82	0.6	42722	88	2062730	Streptococcus pneumoniae	Streptococcus pneumoniae	98.6469	GCA_001338315.1	PRJEB2393
50605	SCAFFOLD	99.42	0.3	59764	67	2100483	Streptococcus pneumoniae	Streptococcus pneumoniae	98.227	GCA_001338335.1	PRJEB2393
50607	SCAFFOLD	99.6	0.63	75720	62	2144938	Streptococcus pneumoniae	Streptococcus pneumoniae	98.5185	GCA_001338375.1	PRJEB2393
50611	SCAFFOLD	99.6	1.22	47055	114	2143421	Streptococcus pneumoniae	Streptococcus pneumoniae	98.492	GCA_001338395.1	PRJEB2393
50613	SCAFFOLD	99.42	0.2	63403	59	2073607	Streptococcus pneumoniae	Streptococcus pneumoniae	98.4082	GCA_001338415.1	PRJEB2393
50614	SCAFFOLD	99.69	0.42	93008	42	2082419	Streptococcus pneumoniae	Streptococcus pneumoniae	98.3144	GCA_001338435.1	PRJEB2393
50615	SCAFFOLD	99.69	0.47	54735	65	2092907	Streptococcus pneumoniae	Streptococcus pneumoniae	98.0919	GCA_001338455.1	PRJEB2393
50616	SCAFFOLD	99.6	0.63	66654	67	2084954	Streptococcus pneumoniae	Streptococcus pneumoniae	98.5399	GCA_001338475.1	PRJEB2393
50622	SCAFFOLD	99.6	0.97	71503	92	2214062	Streptococcus pneumoniae	Streptococcus pneumoniae	98.4749	GCA_001338535.1	PRJEB2393
50624	SCAFFOLD	99.6	0.27	44614	119	2097141	Streptococcus pneumoniae	Streptococcus pneumoniae	98.5298	GCA_001338555.1	PRJEB2393
50626	SCAFFOLD	99.6	1.58	60847	73	2240128	Streptococcus pneumoniae	Streptococcus pneumoniae	98.1841	GCA_001338575.1	PRJEB2393
50632	SCAFFOLD	99.6	1.26	58228	84	2118926	Streptococcus pneumoniae	Streptococcus pneumoniae	98.563	GCA_001338655.1	PRJEB2393
50635	SCAFFOLD	99.6	0.29	62996	60	2034081	Streptococcus pneumoniae	Streptococcus pneumoniae	98.6537	GCA_001338675.1	PRJEB2393
50640	SCAFFOLD	99.6	0.26	34214	104	2079847	Streptococcus pneumoniae	Streptococcus pneumoniae	98.6062	GCA_001338715.1	PRJEB2393
50645	SCAFFOLD	99.6	1.89	41686	89	2134551	Streptococcus pneumoniae	Streptococcus pneumoniae	98.4205	GCA_001338755.1	PRJEB2393
50658	SCAFFOLD	99.42	0.24	55841	70	2079596	Streptococcus pneumoniae	Streptococcus pneumoniae	98.4055	GCA_001338795.1	PRJEB2393
50659	SCAFFOLD	99.54	2.03	84263	60	2169806	Streptococcus pneumoniae	Streptococcus pneumoniae	98.5873	GCA_001338815.1	PRJEB2393
50660	SCAFFOLD	99.6	0.76	72154	51	2117351	Streptococcus pneumoniae	Streptococcus pneumoniae	98.547	GCA_001338835.1	PRJEB2393
50661	SCAFFOLD	99.38	1	72241	45	2026215	Streptococcus pneumoniae	Streptococcus pneumoniae	98.5793	GCA_001338855.1	PRJEB2393
50664	SCAFFOLD	99.6	0.63	30692	137	2302418	Streptococcus pneumoniae	Streptococcus pneumoniae	97.8998	GCA_001338875.1	PRJEB2393
50668	SCAFFOLD	99.6	0.21	59039	59	2102408	Streptococcus pneumoniae	Streptococcus pneumoniae	98.4701	GCA_001338935.1	PRJEB2393
50687	SCAFFOLD	99.23	0.24	39955	85	2070601	Streptococcus pneumoniae	Streptococcus pneumoniae	98.4182	GCA_001338975.1	PRJEB2393
50688	SCAFFOLD	99.42	0.46	58595	57	2116454	Streptococcus pneumoniae	Streptococcus pneumoniae	98.3981	GCA_001338995.1	PRJEB2393
50691	SCAFFOLD	99.25	1.79	63098	59	2060814	Streptococcus pneumoniae	Streptococcus pneumoniae	98.5746	GCA_001339015.1	PRJEB2393
50694	SCAFFOLD	99.81	0.89	55290	86	2068484	Streptococcus pneumoniae	Streptococcus pneumoniae	98.4853	GCA_001339035.1	PRJEB2393
50700	SCAFFOLD	99.42	0.25	75016	56	2046422	Streptococcus pneumoniae	Streptococcus pneumoniae	98.4506	GCA_001339115.1	PRJEB2393
50701	SCAFFOLD	99.42	0.2	67015	60	2108419	Streptococcus pneumoniae	Streptococcus pneumoniae	98.4038	GCA_001339095.1	PRJEB2393
50703	SCAFFOLD	99.42	0.64	48517	82	2082507	Streptococcus pneumoniae	Streptococcus pneumoniae	98.387	GCA_001339135.1	PRJEB2393
50705	SCAFFOLD	99.51	0.63	58144	72	2071964	Streptococcus pneumoniae	Streptococcus pneumoniae	98.5485	GCA_001339155.1	PRJEB2393
50707	SCAFFOLD	99.82	0.2	53829	74	2057734	Streptococcus pneumoniae	Streptococcus pneumoniae	98.6032	GCA_001339175.1	PRJEB2393
50712	SCAFFOLD	99.29	0.24	53268	91	2073401	Streptococcus pneumoniae	Streptococcus pneumoniae	98.3707	GCA_001339235.1	PRJEB2393
50717	SCAFFOLD	99.42	0.2	53244	68	2032127	Streptococcus pneumoniae	Streptococcus pneumoniae	98.3959	GCA_001339295.1	PRJEB2393
50718	SCAFFOLD	99.81	0.21	42707	86	2132849	Streptococcus pneumoniae	Streptococcus pneumoniae	98.1154	GCA_001339315.1	PRJEB2393
50724	SCAFFOLD	99.77	2.63	64700	61	2121752	Streptococcus pneumoniae	Streptococcus pneumoniae	98.5601	GCA_001339355.1	PRJEB2393
50725	SCAFFOLD	99.77	0.25	57011	69	2062183	Streptococcus pneumoniae	Streptococcus pneumoniae	98.0686	GCA_001339375.1	PRJEB2393
50727	SCAFFOLD	99.42	0.6	44622	99	2054411	Streptococcus pneumoniae	Streptococcus pneumoniae	98.5577	GCA_001339395.1	PRJEB2393
50731	SCAFFOLD	99.42	0.2	55479	75	2061626	Streptococcus pneumoniae	Streptococcus pneumoniae	98.4156	GCA_001339435.1	PRJEB2393
50733	SCAFFOLD	99.42	0.3	63499	60	2085832	Streptococcus pneumoniae	Streptococcus pneumoniae	98.6513	GCA_001339455.1	PRJEB2393
50736	SCAFFOLD	99.6	0.63	92331	42	2113661	Streptococcus pneumoniae	Streptococcus pneumoniae	98.4856	GCA_001339495.1	PRJEB2393
50737	SCAFFOLD	99.42	0.2	57034	64	2036322	Streptococcus pneumoniae	Streptococcus pneumoniae	98.3905	GCA_001339515.1	PRJEB2393
50740	SCAFFOLD	99.81	0.68	131024	44	2132975	Streptococcus pneumoniae	Streptococcus pneumoniae	98.3979	GCA_001339535.1	PRJEB2393
50742	SCAFFOLD	99.69	0.21	67760	59	2084291	Streptococcus pneumoniae	Streptococcus pneumoniae	98.0659	GCA_001339555.1	PRJEB2393
50743	SCAFFOLD	99.6	0.21	57089	63	2125080	Streptococcus pneumoniae	Streptococcus pneumoniae	98.5199	GCA_001339595.1	PRJEB2393
50744	SCAFFOLD	99.42	0.2	58161	70	2075453	Streptococcus pneumoniae	Streptococcus pneumoniae	98.3822	GCA_001339575.1	PRJEB2393
50749	SCAFFOLD	99.6	1.15	86122	51	2143784	Streptococcus pneumoniae	Streptococcus pneumoniae	98.5752	GCA_001339635.1	PRJEB2393
50750	SCAFFOLD	99.6	2.1	72653	67	2050143	Streptococcus pneumoniae	Streptococcus pneumoniae	98.491	GCA_001339655.1	PRJEB2393
50758	SCAFFOLD	99.6	0.63	48656	69	2087721	Streptococcus pneumoniae	Streptococcus pneumoniae	98.3714	GCA_001339715.1	PRJEB2393
50759	SCAFFOLD	99.42	0.3	72264	51	2120347	Streptococcus pneumoniae	Streptococcus pneumoniae	98.4663	GCA_001339735.1	PRJEB2393
50763	SCAFFOLD	99.42	0.85	60811	61	2071538	Streptococcus pneumoniae	Streptococcus pneumoniae	98.5408	GCA_001339775.1	PRJEB2393
50765	SCAFFOLD	99.39	0.39	62324	70	2153104	Streptococcus pneumoniae	Streptococcus pneumoniae	97.9244	GCA_001339795.1	PRJEB2393
50768	SCAFFOLD	99.81	0.36	75993	44	2126959	Streptococcus pneumoniae	Streptococcus pneumoniae	98.4227	GCA_001339815.1	PRJEB2393
50769	SCAFFOLD	99.42	1.39	52736	87	2034751	Streptococcus pneumoniae	Streptococcus pneumoniae	98.4109	GCA_001339835.1	PRJEB2393
50771	SCAFFOLD	99.6	0.32	58663	75	2222602	Streptococcus pneumoniae	Streptococcus pneumoniae	98.3668	GCA_001339855.1	PRJEB2393
50799	SCAFFOLD	99.81	1.16	55782	73	2134760	Streptococcus pneumoniae	Streptococcus pneumoniae	98.4845	GCA_001339935.1	PRJEB2393
50807	SCAFFOLD	99.6	1.26	95328	48	2114074	Streptococcus pneumoniae	Streptococcus pneumoniae	98.571	GCA_001339995.1	PRJEB2393
50808	SCAFFOLD	99.42	0.2	44192	78	2034806	Streptococcus pneumoniae	Streptococcus pneumoniae	98.4262	GCA_001340015.1	PRJEB2393
50818	SCAFFOLD	99.81	0.21	67497	56	2112581	Streptococcus pneumoniae	Streptococcus pneumoniae	97.6021	GCA_001340095.1	PRJEB2393
50820	SCAFFOLD	99.6	0.21	55914	67	2113754	Streptococcus pneumoniae	Streptococcus pneumoniae	98.4979	GCA_001340115.1	PRJEB2393
50836	SCAFFOLD	99.6	1.47	66059	65	2161992	Streptococcus pneumoniae	Streptococcus pneumoniae	98.4202	GCA_001340195.1	PRJEB2395
50845	SCAFFOLD	99.77	0.88	50900	98	2199216	Streptococcus pneumoniae	Streptococcus pneumoniae	97.9368	GCA_001340255.1	PRJEB2395
50847	SCAFFOLD	99.6	0.24	37027	113	2185653	Streptococcus pneumoniae	Streptococcus pneumoniae	98.3314	GCA_001340295.1	PRJEB2395
50849	SCAFFOLD	99.6	1.52	48095	93	2281723	Streptococcus pneumoniae	Streptococcus pneumoniae	98.3383	GCA_001340315.1	PRJEB2395
50850	SCAFFOLD	99.6	0.21	80659	71	2182971	Streptococcus pneumoniae	Streptococcus pneumoniae	98.2929	GCA_001340335.1	PRJEB2395
50852	SCAFFOLD	99.6	0.26	95183	49	2102127	Streptococcus pneumoniae	Streptococcus pneumoniae	98.6121	GCA_001340375.1	PRJEB2395
50855	SCAFFOLD	99.6	0.42	63847	64	2125811	Streptococcus pneumoniae	Streptococcus pneumoniae	98.4901	GCA_001340415.1	PRJEB2395
50857	SCAFFOLD	99.02	0.2	69152	58	2040944	Streptococcus pneumoniae	Streptococcus pneumoniae	98.4183	GCA_001340455.1	PRJEB2395
50858	SCAFFOLD	99.81	0.63	81323	59	2006074	Streptococcus pneumoniae	Streptococcus pneumoniae	98.694	GCA_001340475.1	PRJEB2395
50859	SCAFFOLD	99.81	1.2	68411	54	2071732	Streptococcus pneumoniae	Streptococcus pneumoniae	98.5562	GCA_001340495.1	PRJEB2395
50866	SCAFFOLD	99.6	0.31	68712	44	2106622	Streptococcus pneumoniae	Streptococcus pneumoniae	98.579	GCA_001340575.1	PRJEB2395
50868	SCAFFOLD	99.42	0.2	57435	56	2034746	Streptococcus pneumoniae	Streptococcus pneumoniae	98.3791	GCA_001340595.1	PRJEB2395
50871	SCAFFOLD	99.38	1.39	56497	62	2055192	Streptococcus pneumoniae	Streptococcus pneumoniae	98.5401	GCA_001340615.1	PRJEB2395
50882	SCAFFOLD	99.6	1.47	77295	62	2154145	Streptococcus pneumoniae	Streptococcus pneumoniae	98.4098	GCA_001340675.1	PRJEB2395
50884	SCAFFOLD	99.42	0.4	70405	56	2043659	Streptococcus pneumoniae	Streptococcus pneumoniae	98.364	GCA_001340695.1	PRJEB2395
50886	SCAFFOLD	99.82	0.24	156983	31	2103290	Streptococcus pneumoniae	Streptococcus pneumoniae	98.606	GCA_001340735.1	PRJEB2395
50887	SCAFFOLD	99.14	1.16	66289	58	2130858	Streptococcus pneumoniae	Streptococcus pneumoniae	98.2264	GCA_001340755.1	PRJEB2395
50890	SCAFFOLD	99.6	0.21	105323	31	2041845	Streptococcus pneumoniae	Streptococcus pneumoniae	98.6256	GCA_001340775.1	PRJEB2395
50892	SCAFFOLD	99.6	0.32	153960	50	2081647	Streptococcus pneumoniae	Streptococcus pneumoniae	98.7064	GCA_001340815.1	PRJEB2395
50902	SCAFFOLD	99.51	0.21	70818	48	2059647	Streptococcus pneumoniae	Streptococcus pneumoniae	98.4389	GCA_001340875.1	PRJEB2395
50903	SCAFFOLD	99.56	0.82	68485	50	2097080	Streptococcus pneumoniae	Streptococcus pneumoniae	98.3203	GCA_001340895.1	PRJEB2395
50957	SCAFFOLD	99.6	0.26	58848	84	2023279	Streptococcus pneumoniae	Streptococcus pneumoniae	98.4019	GCA_001340975.1	PRJEB2395
50960	SCAFFOLD	99.82	0.25	77568	60	2169411	Streptococcus pneumoniae	Streptococcus pneumoniae	98.2144	GCA_001340995.1	PRJEB2395
50965	SCAFFOLD	99.6	0.21	107285	41	1999893	Streptococcus pneumoniae	Streptococcus pneumoniae	98.6116	GCA_001341035.1	PRJEB2395
50968	SCAFFOLD	99.42	1.2	77348	48	2109406	Streptococcus pneumoniae	Streptococcus pneumoniae	98.6561	GCA_001341055.1	PRJEB2395
50971	SCAFFOLD	99.6	1.84	52114	83	2255528	Streptococcus pneumoniae	Streptococcus pneumoniae	98.3856	GCA_001341075.1	PRJEB2395
50973	SCAFFOLD	99.6	0.47	256342	23	2028102	Streptococcus pneumoniae	Streptococcus pneumoniae	98.6313	GCA_001341095.1	PRJEB2395
50982	SCAFFOLD	99.81	0.36	67840	63	2066187	Streptococcus pneumoniae	Streptococcus pneumoniae	98.4946	GCA_001341155.1	PRJEB2395
50985	SCAFFOLD	99.6	1.26	81784	53	2116759	Streptococcus pneumoniae	Streptococcus pneumoniae	98.5859	GCA_001341175.1	PRJEB2395
50993	SCAFFOLD	99.6	0.56	47088	76	2192451	Streptococcus pneumoniae	Streptococcus pneumoniae	98.3255	GCA_001341235.1	PRJEB2395
50995	SCAFFOLD	99.42	0.2	46319	89	2097901	Streptococcus pneumoniae	Streptococcus pneumoniae	98.4532	GCA_001341255.1	PRJEB2395
51006	SCAFFOLD	99.42	1.83	83047	54	2142787	Streptococcus pneumoniae	Streptococcus pneumoniae	98.4706	GCA_001341335.1	PRJEB2395
51013	SCAFFOLD	99.42	0.2	58914	67	2122023	Streptococcus pneumoniae	Streptococcus pneumoniae	98.5349	GCA_001341375.1	PRJEB2395
51017	SCAFFOLD	99.42	0.2	81727	46	2093363	Streptococcus pneumoniae	Streptococcus pneumoniae	98.4811	GCA_001341415.1	PRJEB2395
51023	SCAFFOLD	99.42	0.2	55844	71	2032217	Streptococcus pneumoniae	Streptococcus pneumoniae	98.4394	GCA_001341455.1	PRJEB2395
51028	SCAFFOLD	99.81	1.41	61550	57	2108049	Streptococcus pneumoniae	Streptococcus pneumoniae	98.4625	GCA_001341495.1	PRJEB2395
51030	SCAFFOLD	99.6	2.02	85121	49	2167356	Streptococcus pneumoniae	Streptococcus pneumoniae	98.6199	GCA_001341515.1	PRJEB2395
51033	SCAFFOLD	99.6	1.25	50313	76	2168719	Streptococcus pneumoniae	Streptococcus pneumoniae	98.482	GCA_001341535.1	PRJEB2395
51036	SCAFFOLD	99.42	1.05	99094	50	2068096	Streptococcus pneumoniae	Streptococcus pneumoniae	98.4745	GCA_001341555.1	PRJEB2395
51041	SCAFFOLD	99.42	0.24	57579	64	2105051	Streptococcus pneumoniae	Streptococcus pneumoniae	98.5337	GCA_001341595.1	PRJEB2395
51046	SCAFFOLD	99.76	1.84	71891	60	2153101	Streptococcus pneumoniae	Streptococcus pneumoniae	98.4392	GCA_001341635.1	PRJEB2395
51052	SCAFFOLD	99.42	0.2	66218	67	2097946	Streptococcus pneumoniae	Streptococcus pneumoniae	98.4152	GCA_001341695.1	PRJEB2395
51056	SCAFFOLD	99.6	0.21	59180	63	2175461	Streptococcus pneumoniae	Streptococcus pneumoniae	98.4552	GCA_001341715.1	PRJEB2395
51074	SCAFFOLD	99.42	0.6	67481	62	2122215	Streptococcus pneumoniae	Streptococcus pneumoniae	98.355	GCA_001341855.1	PRJEB2395
51079	SCAFFOLD	99.42	1.04	70759	69	2064450	Streptococcus pneumoniae	Streptococcus pneumoniae	98.5458	GCA_001341875.1	PRJEB2395
51080	SCAFFOLD	99.6	0.21	103766	29	1997946	Streptococcus pneumoniae	Streptococcus pneumoniae	98.6188	GCA_001341895.1	PRJEB2395
51085	SCAFFOLD	99.42	0.2	63784	63	2087827	Streptococcus pneumoniae	Streptococcus pneumoniae	98.3876	GCA_001341935.1	PRJEB2395
51086	SCAFFOLD	99.6	0.45	58723	78	2226685	Streptococcus pneumoniae	Streptococcus pneumoniae	98.3946	GCA_001341955.1	PRJEB2395
51094	SCAFFOLD	99.42	1.43	78968	61	2073682	Streptococcus pneumoniae	Streptococcus pneumoniae	98.6658	GCA_001341995.1	PRJEB2395
51097	SCAFFOLD	99.02	0.53	80076	60	2131144	Streptococcus pneumoniae	Streptococcus pneumoniae	98.4772	GCA_001342015.1	PRJEB2395
51103	SCAFFOLD	99.6	0.26	87737	43	2103909	Streptococcus pneumoniae	Streptococcus pneumoniae	98.5341	GCA_001342075.1	PRJEB2395
51106	SCAFFOLD	99.82	0.81	83741	59	2093837	Streptococcus pneumoniae	Streptococcus pneumoniae	98.5669	GCA_001342095.1	PRJEB2395
51111	SCAFFOLD	99.29	0.73	55942	58	1996806	Streptococcus pneumoniae	Streptococcus pneumoniae	97.561	GCA_001342135.1	PRJEB2395
51128	SCAFFOLD	99.82	1.53	65819	55	2136797	Streptococcus pneumoniae	Streptococcus pneumoniae	98.5958	GCA_001342255.1	PRJEB2395
51131	SCAFFOLD	99.6	0.63	101482	40	2039744	Streptococcus pneumoniae	Streptococcus pneumoniae	98.4767	GCA_001342295.1	PRJEB2395
51137	SCAFFOLD	99.81	0.26	79353	52	2106102	Streptococcus pneumoniae	Streptococcus pneumoniae	98.3915	GCA_001342335.1	PRJEB2395
51139	SCAFFOLD	99.42	0.8	83019	57	2128761	Streptococcus pneumoniae	Streptococcus pneumoniae	98.4227	GCA_001342355.1	PRJEB2395
51141	SCAFFOLD	99.42	0.2	66627	64	2113928	Streptococcus pneumoniae	Streptococcus pneumoniae	98.4595	GCA_001342375.1	PRJEB2395
51145	SCAFFOLD	99.6	0.63	59655	84	2150505	Streptococcus pneumoniae	Streptococcus pneumoniae	98.5622	GCA_001342395.1	PRJEB2395
51150	SCAFFOLD	99.02	0.2	54382	66	1990276	Streptococcus pneumoniae	Streptococcus pneumoniae	98.4073	GCA_001342435.1	PRJEB2395
51152	SCAFFOLD	99.27	0.21	72958	44	2055632	Streptococcus pneumoniae	Streptococcus pneumoniae	98.2501	GCA_001342455.1	PRJEB2395
51158	SCAFFOLD	99.65	0.36	48799	78	2087101	Streptococcus pneumoniae	Streptococcus pneumoniae	98.4997	GCA_001342495.1	PRJEB2395
51160	SCAFFOLD	99.82	0.2	85813	50	2193323	Streptococcus pneumoniae	Streptococcus pneumoniae	98.5219	GCA_001342515.1	PRJEB2395
51167	SCAFFOLD	99.81	0.21	83818	44	2093421	Streptococcus pneumoniae	Streptococcus pneumoniae	98.0498	GCA_001342555.1	PRJEB2395
51169	SCAFFOLD	99.6	1.31	99579	40	2190963	Streptococcus pneumoniae	Streptococcus pneumoniae	98.5177	GCA_001342575.1	PRJEB2395
51182	SCAFFOLD	99.42	0.51	118990	40	2129971	Streptococcus pneumoniae	Streptococcus pneumoniae	98.3914	GCA_001342675.1	PRJEB2395
51191	SCAFFOLD	99.42	1.99	63639	60	2098388	Streptococcus pneumoniae	Streptococcus pneumoniae	98.5584	GCA_001342735.1	PRJEB2395
51197	SCAFFOLD	99.6	0.84	51159	70	2132408	Streptococcus pneumoniae	Streptococcus pneumoniae	98.4245	GCA_001342775.1	PRJEB2395
51201	SCAFFOLD	99.6	0.5	54935	66	2074356	Streptococcus pneumoniae	Streptococcus pneumoniae	98.4596	GCA_001342815.1	PRJEB2395
51209	SCAFFOLD	99.42	0.2	55877	65	2073752	Streptococcus pneumoniae	Streptococcus pneumoniae	98.4313	GCA_001342875.1	PRJEB2395
51214	SCAFFOLD	99.6	0.84	78486	60	2113409	Streptococcus pneumoniae	Streptococcus pneumoniae	98.4564	GCA_001342915.1	PRJEB2395
51216	SCAFFOLD	99.42	1.17	64693	60	2104153	Streptococcus pneumoniae	Streptococcus pneumoniae	98.4373	GCA_001342935.1	PRJEB2395
51218	SCAFFOLD	99.6	0.46	54507	62	2089928	Streptococcus pneumoniae	Streptococcus pneumoniae	98.3995	GCA_001342955.1	PRJEB2395
51220	SCAFFOLD	99.6	0.26	77276	47	1969372	Streptococcus pneumoniae	Streptococcus pneumoniae	98.4508	GCA_001342975.1	PRJEB2395
51224	SCAFFOLD	99.42	0.6	75037	63	2066326	Streptococcus pneumoniae	Streptococcus pneumoniae	98.6265	GCA_001343015.1	PRJEB2395
51225	SCAFFOLD	99.42	0.8	76306	52	2144263	Streptococcus pneumoniae	Streptococcus pneumoniae	98.6243	GCA_001343035.1	PRJEB2395
51227	SCAFFOLD	99.42	0.2	75013	52	2034394	Streptococcus pneumoniae	Streptococcus pneumoniae	98.4316	GCA_001343055.1	PRJEB2395
51229	SCAFFOLD	99.6	0.47	117506	52	2136500	Streptococcus pneumoniae	Streptococcus pneumoniae	98.6397	GCA_001343075.1	PRJEB2395
51233	SCAFFOLD	99.6	0.42	48711	77	2095291	Streptococcus pneumoniae	Streptococcus pneumoniae	98.6399	GCA_001343115.1	PRJEB2395
51234	SCAFFOLD	99.6	0.32	49498	84	2249394	Streptococcus pneumoniae	Streptococcus pneumoniae	98.3522	GCA_001343135.1	PRJEB2397
51237	SCAFFOLD	99.81	1.71	74725	57	2134534	Streptococcus pneumoniae	Streptococcus pneumoniae	98.1422	GCA_001343155.1	PRJEB2397
51240	SCAFFOLD	99.6	0.21	64602	61	2123628	Streptococcus pneumoniae	Streptococcus pneumoniae	98.1472	GCA_001343215.1	PRJEB2397
51245	SCAFFOLD	99.6	0.21	45999	74	2094154	Streptococcus pneumoniae	Streptococcus pneumoniae	98.4794	GCA_001343335.1	PRJEB2397
51247	SCAFFOLD	99.6	0.43	35368	106	2238652	Streptococcus pneumoniae	Streptococcus pneumoniae	98.3662	GCA_001343315.1	PRJEB2397
51254	SCAFFOLD	99.82	0.76	163440	33	2108647	Streptococcus pneumoniae	Streptococcus pneumoniae	98.5302	GCA_001343415.1	PRJEB2397
51258	SCAFFOLD	99.6	0.62	48208	98	2084233	Streptococcus pneumoniae	Streptococcus pneumoniae	98.4656	GCA_001343455.1	PRJEB2397
51262	SCAFFOLD	99.81	0.62	63606	63	2058791	Streptococcus pneumoniae	Streptococcus pneumoniae	98.5184	GCA_001343475.1	PRJEB2397
51267	SCAFFOLD	99.6	1.9	72099	60	2065006	Streptococcus pneumoniae	Streptococcus pneumoniae	98.609	GCA_001343515.1	PRJEB2397
51269	SCAFFOLD	99.42	0.2	63810	55	2106447	Streptococcus pneumoniae	Streptococcus pneumoniae	98.6761	GCA_001343535.1	PRJEB2397
51273	SCAFFOLD	99.6	0.81	53366	146	2081212	Streptococcus pneumoniae	Streptococcus pneumoniae	98.5006	GCA_001343555.1	PRJEB2397
51278	SCAFFOLD	99.6	0.21	50221	86	2158803	Streptococcus pneumoniae	Streptococcus pneumoniae	98.4993	GCA_001343595.1	PRJEB2397
51292	SCAFFOLD	99.82	0.39	64905	79	2103036	Streptococcus pneumoniae	Streptococcus pneumoniae	98.4057	GCA_001343835.1	PRJEB2397
51293	SCAFFOLD	99.6	0.21	54402	73	2223307	Streptococcus pneumoniae	Streptococcus pneumoniae	98.3438	GCA_001343855.1	PRJEB2397
51295	SCAFFOLD	99.42	0.2	78825	53	2065700	Streptococcus pneumoniae	Streptococcus pneumoniae	98.6728	GCA_001343895.1	PRJEB2397
51298	SCAFFOLD	99.6	2.39	49007	78	2224834	Streptococcus pneumoniae	Streptococcus pneumoniae	98.4887	GCA_001343935.1	PRJEB2397
51300	SCAFFOLD	99.82	0.25	50086	77	2049023	Streptococcus pneumoniae	Streptococcus pneumoniae	98.3478	GCA_001343995.1	PRJEB2397
51301	SCAFFOLD	99.6	0.21	41401	90	2105332	Streptococcus pneumoniae	Streptococcus pneumoniae	98.4613	GCA_001344015.1	PRJEB2397
51303	SCAFFOLD	99.42	0.2	72207	61	2090433	Streptococcus pneumoniae	Streptococcus pneumoniae	98.4643	GCA_001344055.1	PRJEB2397
51304	SCAFFOLD	99.6	1.12	70732	48	2066593	Streptococcus pneumoniae	Streptococcus pneumoniae	98.5867	GCA_001344095.1	PRJEB2397
51305	SCAFFOLD	99.42	0.6	66229	66	2121166	Streptococcus pneumoniae	Streptococcus pneumoniae	98.4353	GCA_001344075.1	PRJEB2397
51306	SCAFFOLD	99.42	0.6	61871	55	2059943	Streptococcus pneumoniae	Streptococcus pneumoniae	98.7398	GCA_001344115.1	PRJEB2397
51307	SCAFFOLD	99.42	0.9	71084	51	2210925	Streptococcus pneumoniae	Streptococcus pneumoniae	98.4524	GCA_001344135.1	PRJEB2397
51308	SCAFFOLD	99.42	0.2	48754	70	2083631	Streptococcus pneumoniae	Streptococcus pneumoniae	98.4237	GCA_001344155.1	PRJEB2397
51310	SCAFFOLD	99.42	0.2	56076	66	2088332	Streptococcus pneumoniae	Streptococcus pneumoniae	98.4004	GCA_001344195.1	PRJEB2397
51311	SCAFFOLD	99.6	0.21	58967	76	2170395	Streptococcus pneumoniae	Streptococcus pneumoniae	98.5472	GCA_001344215.1	PRJEB2397
51312	SCAFFOLD	99.02	0.2	66635	63	2052434	Streptococcus pneumoniae	Streptococcus pneumoniae	98.3946	GCA_001344235.1	PRJEB2397
51313	SCAFFOLD	99.81	0.68	108632	47	2130267	Streptococcus pneumoniae	Streptococcus pneumoniae	98.4461	GCA_001344275.1	PRJEB2397
51315	SCAFFOLD	99.6	0.42	61193	71	2126899	Streptococcus pneumoniae	Streptococcus pneumoniae	98.6011	GCA_001344295.1	PRJEB2397
51316	SCAFFOLD	99.6	0.42	78809	57	2103560	Streptococcus pneumoniae	Streptococcus pneumoniae	98.492	GCA_001344335.1	PRJEB2397
51319	SCAFFOLD	99.42	0.2	75764	52	2094022	Streptococcus pneumoniae	Streptococcus pneumoniae	98.3924	GCA_001344395.1	PRJEB2397
51320	SCAFFOLD	99.42	0.2	56880	69	2098512	Streptococcus pneumoniae	Streptococcus pneumoniae	98.4557	GCA_001344415.1	PRJEB2397
51321	SCAFFOLD	99.6	2.73	48803	74	2131485	Streptococcus pneumoniae	Streptococcus pneumoniae	98.6001	GCA_001344455.1	PRJEB2397
51323	SCAFFOLD	99.02	2.89	83623	55	2120938	Streptococcus pneumoniae	Streptococcus pneumoniae	98.4065	GCA_001344475.1	PRJEB2397
51324	SCAFFOLD	99.82	1.39	84484	51	2052342	Streptococcus pneumoniae	Streptococcus pneumoniae	98.5828	GCA_001344495.1	PRJEB2397
51330	SCAFFOLD	99.42	0.2	57386	68	2075335	Streptococcus pneumoniae	Streptococcus pneumoniae	98.4055	GCA_001344615.1	PRJEB2397
51331	SCAFFOLD	99.6	0.63	99195	31	2042335	Streptococcus pneumoniae	Streptococcus pneumoniae	98.6303	GCA_001344635.1	PRJEB2397
51333	SCAFFOLD	99.42	0.2	40929	94	2078167	Streptococcus pneumoniae	Streptococcus pneumoniae	98.3621	GCA_001344675.1	PRJEB2397
51334	SCAFFOLD	99.6	0.21	94277	38	1994941	Streptococcus pneumoniae	Streptococcus pneumoniae	98.6136	GCA_001344695.1	PRJEB2397
51335	SCAFFOLD	99.6	0.63	46345	92	2131151	Streptococcus pneumoniae	Streptococcus pneumoniae	98.4899	GCA_001344715.1	PRJEB2397
51337	SCAFFOLD	99.42	0.2	56460	61	2078976	Streptococcus pneumoniae	Streptococcus pneumoniae	98.4058	GCA_001344755.1	PRJEB2397
51338	SCAFFOLD	99.42	0.33	62849	55	2050932	Streptococcus pneumoniae	Streptococcus pneumoniae	98.4239	GCA_001344775.1	PRJEB2397
51343	SCAFFOLD	99.42	1.69	76105	55	2084449	Streptococcus pneumoniae	Streptococcus pneumoniae	98.6714	GCA_001344835.1	PRJEB2397
51346	SCAFFOLD	99.6	0.63	69137	73	2142581	Streptococcus pneumoniae	Streptococcus pneumoniae	98.4878	GCA_001344955.1	PRJEB2397
51347	SCAFFOLD	99.6	0.31	94049	47	2118572	Streptococcus pneumoniae	Streptococcus pneumoniae	98.5609	GCA_001344935.1	PRJEB2397
51350	SCAFFOLD	99.51	1.12	71010	49	2064199	Streptococcus pneumoniae	Streptococcus pneumoniae	98.5379	GCA_001345015.1	PRJEB2397
51351	SCAFFOLD	99.38	1.39	72123	53	2023126	Streptococcus pneumoniae	Streptococcus pneumoniae	98.5805	GCA_001345035.1	PRJEB2397
51420	SCAFFOLD	99.48	0.21	79979	50	2059841	Streptococcus pneumoniae	Streptococcus pneumoniae	98.2493	GCA_001345415.1	PRJEB2479
51426	SCAFFOLD	99.56	0.32	75468	52	2098350	Streptococcus pneumoniae	Streptococcus pneumoniae	98.6062	GCA_001345495.1	PRJEB2479
51434	SCAFFOLD	99.6	0.32	42033	99	2197687	Streptococcus pneumoniae	Streptococcus pneumoniae	98.3269	GCA_001345555.1	PRJEB2479
51440	SCAFFOLD	99.6	0.21	53238	78	2170113	Streptococcus pneumoniae	Streptococcus pneumoniae	98.3191	GCA_001345595.1	PRJEB2479
51443	SCAFFOLD	99.39	0.37	56259	79	2165021	Streptococcus pneumoniae	Streptococcus pneumoniae	98.5016	GCA_001345615.1	PRJEB2479
51449	SCAFFOLD	99.66	2.42	29703	138	2013696	Streptococcus pneumoniae	Streptococcus pneumoniae	97.4353	GCA_001345675.1	PRJEB2479
51450	SCAFFOLD	99.6	0.63	59642	63	2056745	Streptococcus pneumoniae	Streptococcus pneumoniae	98.3416	GCA_001345695.1	PRJEB2479
51455	SCAFFOLD	99.81	1.16	45173	85	2107249	Streptococcus pneumoniae	Streptococcus pneumoniae	98.5454	GCA_001345775.1	PRJEB2479
51457	SCAFFOLD	99.42	0.8	66136	63	2092341	Streptococcus pneumoniae	Streptococcus pneumoniae	98.6537	GCA_001345795.1	PRJEB2479
51458	SCAFFOLD	99.6	0.21	68761	51	2126287	Streptococcus pneumoniae	Streptococcus pneumoniae	98.588	GCA_001345815.1	PRJEB2479
51460	SCAFFOLD	99.72	2.59	68817	75	2146299	Streptococcus pneumoniae	Streptococcus pneumoniae	98.6115	GCA_001345855.1	PRJEB2479
51462	SCAFFOLD	99.6	0.29	84686	51	2097052	Streptococcus pneumoniae	Streptococcus pneumoniae	98.4594	GCA_001345875.1	PRJEB2479
51463	SCAFFOLD	99.42	0.33	88034	41	2099010	Streptococcus pneumoniae	Streptococcus pneumoniae	98.6482	GCA_001345895.1	PRJEB2479
51466	SCAFFOLD	99.81	0.21	98354	45	2120110	Streptococcus pneumoniae	Streptococcus pneumoniae	98.0395	GCA_001345935.1	PRJEB2479
51468	SCAFFOLD	99.42	0.24	67666	57	2049356	Streptococcus pneumoniae	Streptococcus pneumoniae	98.4556	GCA_001345955.1	PRJEB2479
51477	SCAFFOLD	99.81	1.36	152888	42	2160289	Streptococcus pneumoniae	Streptococcus pneumoniae	98.3156	GCA_001346055.1	PRJEB2479
51478	SCAFFOLD	99.81	1.09	68290	58	2113036	Streptococcus pneumoniae	Streptococcus pneumoniae	98.441	GCA_001346095.1	PRJEB2479
51479	SCAFFOLD	99.6	0.7	73293	50	2114447	Streptococcus pneumoniae	Streptococcus pneumoniae	98.5927	GCA_001346115.1	PRJEB2479
51480	SCAFFOLD	99.81	0.36	56171	71	2107892	Streptococcus pneumoniae	Streptococcus pneumoniae	98.5076	GCA_001346135.1	PRJEB2479
51482	SCAFFOLD	99.81	0.21	60199	67	2121709	Streptococcus pneumoniae	Streptococcus pneumoniae	97.5665	GCA_001346155.1	PRJEB2479
51483	SCAFFOLD	99.6	0.42	34630	115	2184765	Streptococcus pneumoniae	Streptococcus pneumoniae	98.3679	GCA_001346175.1	PRJEB2479
51485	SCAFFOLD	99.6	0.49	56278	64	2099891	Streptococcus pneumoniae	Streptococcus pneumoniae	98.4758	GCA_001346215.1	PRJEB2479
51487	SCAFFOLD	99.6	1.58	84827	47	2051908	Streptococcus pneumoniae	Streptococcus pneumoniae	98.5198	GCA_001346235.1	PRJEB2479
51489	SCAFFOLD	99.51	0.41	83739	62	2086002	Streptococcus pneumoniae	Streptococcus pneumoniae	98.5319	GCA_001346255.1	PRJEB2479
51491	SCAFFOLD	99.6	0.21	45566	81	2151270	Streptococcus pneumoniae	Streptococcus pneumoniae	98.4274	GCA_001346315.1	PRJEB2479
51493	SCAFFOLD	99.6	0.63	55491	68	2134703	Streptococcus pneumoniae	Streptococcus pneumoniae	98.5939	GCA_001346335.1	PRJEB2479
51504	SCAFFOLD	99.42	0.24	111706	53	2080476	Streptococcus pneumoniae	Streptococcus pneumoniae	98.6461	GCA_001346455.1	PRJEB2479
51513	SCAFFOLD	99.81	0.89	91481	49	2121657	Streptococcus pneumoniae	Streptococcus pneumoniae	98.4008	GCA_001346575.1	PRJEB2479
51517	SCAFFOLD	99.6	0.32	55058	89	2210198	Streptococcus pneumoniae	Streptococcus pneumoniae	98.3751	GCA_001346615.1	PRJEB2479
51518	SCAFFOLD	99.02	1	72529	55	2057818	Streptococcus pneumoniae	Streptococcus pneumoniae	98.4082	GCA_001346635.1	PRJEB2479
51521	SCAFFOLD	99.65	2.25	48788	83	2058070	Streptococcus pneumoniae	Streptococcus pneumoniae	98.495	GCA_001346675.1	PRJEB2479
51522	SCAFFOLD	99.82	0.2	42410	81	2084692	Streptococcus pneumoniae	Streptococcus pneumoniae	98.6145	GCA_001346695.1	PRJEB2479
51525	SCAFFOLD	99.65	0.36	50667	72	2055993	Streptococcus pneumoniae	Streptococcus pneumoniae	98.4778	GCA_001346735.1	PRJEB2479
51532	SCAFFOLD	99.6	0.91	56354	93	2237042	Streptococcus pneumoniae	Streptococcus pneumoniae	98.3803	GCA_001346835.1	PRJEB2479
51533	SCAFFOLD	99.6	0.31	109184	44	2116902	Streptococcus pneumoniae	Streptococcus pneumoniae	98.5623	GCA_001346815.1	PRJEB2479
51536	SCAFFOLD	99.6	2.1	72015	76	2228009	Streptococcus pneumoniae	Streptococcus pneumoniae	98.484	GCA_001346875.1	PRJEB2479
51538	SCAFFOLD	99.6	0.45	56583	78	2250297	Streptococcus pneumoniae	Streptococcus pneumoniae	98.3876	GCA_001346895.1	PRJEB2479
51540	SCAFFOLD	99.42	0.2	63145	69	2105994	Streptococcus pneumoniae	Streptococcus pneumoniae	98.3989	GCA_001346915.1	PRJEB2479
51541	SCAFFOLD	99.42	0.2	73573	66	2116257	Streptococcus pneumoniae	Streptococcus pneumoniae	98.4486	GCA_001346935.1	PRJEB2479
51543	SCAFFOLD	99.6	0.84	58333	68	2129744	Streptococcus pneumoniae	Streptococcus pneumoniae	98.4378	GCA_001346955.1	PRJEB2479
51544	SCAFFOLD	99.39	0.26	56612	79	2165757	Streptococcus pneumoniae	Streptococcus pneumoniae	98.4873	GCA_001346975.1	PRJEB2479
51545	SCAFFOLD	99.6	0.32	48790	92	2220452	Streptococcus pneumoniae	Streptococcus pneumoniae	98.3735	GCA_001346995.1	PRJEB2479
51553	SCAFFOLD	99.6	0.42	54866	77	2168590	Streptococcus pneumoniae	Streptococcus pneumoniae	98.5345	GCA_001347115.1	PRJEB2479
51554	SCAFFOLD	99.42	0.33	83923	53	2085901	Streptococcus pneumoniae	Streptococcus pneumoniae	98.5065	GCA_001347155.1	PRJEB2480
51555	SCAFFOLD	99.02	0.2	52182	68	2034127	Streptococcus pneumoniae	Streptococcus pneumoniae	98.3726	GCA_001347135.1	PRJEB2480
51557	SCAFFOLD	99.6	0.77	81705	58	2063795	Streptococcus pneumoniae	Streptococcus pneumoniae	98.5358	GCA_001347175.1	PRJEB2480
51558	SCAFFOLD	99.3	0.49	64727	58	2080139	Streptococcus pneumoniae	Streptococcus pneumoniae	98.5774	GCA_001347195.1	PRJEB2480
51559	SCAFFOLD	99.42	0.2	64209	56	2074999	Streptococcus pneumoniae	Streptococcus pneumoniae	98.4108	GCA_001347215.1	PRJEB2480
51560	SCAFFOLD	99.6	0.43	48677	81	2210023	Streptococcus pneumoniae	Streptococcus pneumoniae	98.3755	GCA_001347235.1	PRJEB2480
51562	SCAFFOLD	99.18	0.42	50851	72	2082496	Streptococcus pneumoniae	Streptococcus pneumoniae	98.4983	GCA_001347255.1	PRJEB2480
51563	SCAFFOLD	99.6	0.47	59121	63	2104487	Streptococcus pneumoniae	Streptococcus pneumoniae	98.5611	GCA_001347295.1	PRJEB2480
51565	SCAFFOLD	99.6	0.29	104002	41	2098248	Streptococcus pneumoniae	Streptococcus pneumoniae	98.4747	GCA_001347315.1	PRJEB2480
51567	SCAFFOLD	99.42	1	62530	66	2118988	Streptococcus pneumoniae	Streptococcus pneumoniae	98.4744	GCA_001347335.1	PRJEB2480
51568	SCAFFOLD	99.42	0.36	75198	49	2132710	Streptococcus pneumoniae	Streptococcus pneumoniae	98.4804	GCA_001347355.1	PRJEB2480
51569	SCAFFOLD	99.51	0.21	64955	54	2048168	Streptococcus pneumoniae	Streptococcus pneumoniae	98.5518	GCA_001347375.1	PRJEB2480
51578	SCAFFOLD	99.6	0.53	60894	63	2126199	Streptococcus pneumoniae	Streptococcus pneumoniae	98.5255	GCA_001347515.1	PRJEB2480
51579	SCAFFOLD	99.42	0.2	63151	64	2096126	Streptococcus pneumoniae	Streptococcus pneumoniae	98.7716	GCA_001347535.1	PRJEB2480
51582	SCAFFOLD	99.42	0.2	55771	68	2109063	Streptococcus pneumoniae	Streptococcus pneumoniae	98.4104	GCA_001347555.1	PRJEB2480
51583	SCAFFOLD	99.6	0.29	88854	43	2097217	Streptococcus pneumoniae	Streptococcus pneumoniae	98.4463	GCA_001347575.1	PRJEB2480
51584	SCAFFOLD	99.42	1.06	76536	52	2067192	Streptococcus pneumoniae	Streptococcus pneumoniae	98.6591	GCA_001347595.1	PRJEB2480
51586	SCAFFOLD	99.42	0.78	75906	51	2087211	Streptococcus pneumoniae	Streptococcus pneumoniae	98.5252	GCA_001347615.1	PRJEB2480
51587	SCAFFOLD	99.42	0.2	113066	40	2104104	Streptococcus pneumoniae	Streptococcus pneumoniae	98.4898	GCA_001347635.1	PRJEB2480
51592	SCAFFOLD	99.6	0.35	39549	100	2205281	Streptococcus pneumoniae	Streptococcus pneumoniae	98.3422	GCA_001347715.1	PRJEB2480
51594	SCAFFOLD	99.51	0.21	84637	58	2099688	Streptococcus pneumoniae	Streptococcus pneumoniae	98.5796	GCA_001347755.1	PRJEB2480
51595	SCAFFOLD	99.6	1.13	72184	48	2165100	Streptococcus pneumoniae	Streptococcus pneumoniae	98.5035	GCA_001347735.1	PRJEB2480
51596	SCAFFOLD	99.6	0.42	58251	56	2099315	Streptococcus pneumoniae	Streptococcus pneumoniae	98.4943	GCA_001347775.1	PRJEB2480
51598	SCAFFOLD	99.6	0.27	66397	64	2104706	Streptococcus pneumoniae	Streptococcus pneumoniae	98.4607	GCA_001347815.1	PRJEB2480
51599	SCAFFOLD	99.42	0.2	67487	61	2078312	Streptococcus pneumoniae	Streptococcus pneumoniae	98.401	GCA_001347795.1	PRJEB2480
51601	SCAFFOLD	99.6	1.89	65868	63	2191060	Streptococcus pneumoniae	Streptococcus pneumoniae	98.6038	GCA_001347835.1	PRJEB2480
51603	SCAFFOLD	99.81	1.62	58347	82	2130364	Streptococcus pneumoniae	Streptococcus pneumoniae	98.4885	GCA_001347855.1	PRJEB2480
51604	SCAFFOLD	99.6	0.27	29165	142	2036907	Streptococcus pneumoniae	Streptococcus pneumoniae	98.5697	GCA_001347875.1	PRJEB2480
51608	SCAFFOLD	99.6	0.29	80850	50	2102735	Streptococcus pneumoniae	Streptococcus pneumoniae	98.4887	GCA_001347915.1	PRJEB2480
51609	SCAFFOLD	99.42	0.2	65956	67	2097106	Streptococcus pneumoniae	Streptococcus pneumoniae	98.4651	GCA_001347935.1	PRJEB2480
51613	SCAFFOLD	99.6	0.63	62796	62	2110167	Streptococcus pneumoniae	Streptococcus pneumoniae	98.4518	GCA_001347975.1	PRJEB2480
51614	SCAFFOLD	99.6	0.42	80293	58	2130484	Streptococcus pneumoniae	Streptococcus pneumoniae	98.5888	GCA_001348015.1	PRJEB2480
51615	SCAFFOLD	99.65	0.61	64230	60	2062568	Streptococcus pneumoniae	Streptococcus pneumoniae	98.4587	GCA_001347995.1	PRJEB2480
51617	SCAFFOLD	99.65	2.57	54131	71	2145445	Streptococcus pneumoniae	Streptococcus pneumoniae	98.5013	GCA_001348055.1	PRJEB2480
51619	SCAFFOLD	99.42	0.33	79690	61	2110094	Streptococcus pneumoniae	Streptococcus pneumoniae	98.4578	GCA_001348075.1	PRJEB2480
51638	SCAFFOLD	99.42	0.2	64259	56	2092161	Streptococcus pneumoniae	Streptococcus pneumoniae	98.465	GCA_001348115.1	PRJEB2480
51640	SCAFFOLD	99.76	0.25	74129	63	2172051	Streptococcus pneumoniae	Streptococcus pneumoniae	98.4534	GCA_001348135.1	PRJEB2480
51650	SCAFFOLD	99.6	0.78	106626	45	2127228	Streptococcus pneumoniae	Streptococcus pneumoniae	98.4959	GCA_001348255.1	PRJEB2480
51670	SCAFFOLD	99.6	0.39	33928	179	2143759	Streptococcus pneumoniae	Streptococcus pneumoniae	98.4778	GCA_001348355.1	PRJEB2480
51675	SCAFFOLD	99.6	0.26	117859	45	2067651	Streptococcus pneumoniae	Streptococcus pneumoniae	98.5968	GCA_001348415.1	PRJEB2480
51683	SCAFFOLD	99.6	0.26	55643	78	2110804	Streptococcus pneumoniae	Streptococcus pneumoniae	98.4956	GCA_001348515.1	PRJEB2480
53953	SCAFFOLD	99.6	0.29	69096	89	2217978	Streptococcus pneumoniae	Streptococcus pneumoniae	98.458	GCA_900005375.1	PRJEB2255
53972	SCAFFOLD	99.82	0.2	218689	21	2014804	Streptococcus pneumoniae	Streptococcus pneumoniae	98.6204	GCA_900016895.1	PRJEB4909
53973	SCAFFOLD	99.81	0.21	110368	46	2082985	Streptococcus pneumoniae	Streptococcus pneumoniae	98.4288	GCA_900016885.1	PRJEB4909
53975	SCAFFOLD	99.56	0.21	127439	38	2107743	Streptococcus pneumoniae	Streptococcus pneumoniae	99.3674	GCA_900016905.1	PRJEB4909
53977	SCAFFOLD	99.55	0.21	211033	34	2080051	Streptococcus pneumoniae	Streptococcus pneumoniae	98.5701	GCA_900016915.1	PRJEB4909
53978	SCAFFOLD	99.55	0.21	71652	48	2061479	Streptococcus pneumoniae	Streptococcus pneumoniae	98.612	GCA_900016935.1	PRJEB4909
53979	SCAFFOLD	99.42	0.2	249988	23	1979772	Streptococcus pneumoniae	Streptococcus pneumoniae	98.6378	GCA_900016925.1	PRJEB4909
53983	SCAFFOLD	99.42	0.2	179571	29	2054897	Streptococcus pneumoniae	Streptococcus pneumoniae	98.4326	GCA_900016945.1	PRJEB4909
53984	SCAFFOLD	99.39	0.21	125950	33	2104425	Streptococcus pneumoniae	Streptococcus pneumoniae	98.2571	GCA_900016955.1	PRJEB4909
53987	SCAFFOLD	99.6	0.21	68822	63	2072242	Streptococcus pneumoniae	Streptococcus pneumoniae	98.5819	GCA_900016965.1	PRJEB4909
53991	SCAFFOLD	99.56	0.21	79601	51	2174337	Streptococcus pneumoniae	Streptococcus pneumoniae	98.463	GCA_900016975.1	PRJEB4909
53992	SCAFFOLD	99.6	0.21	95559	43	2101285	Streptococcus pneumoniae	Streptococcus pneumoniae	98.5494	GCA_900016985.1	PRJEB4909
53995	SCAFFOLD	99.02	0.2	307322	23	1979587	Streptococcus pneumoniae	Streptococcus pneumoniae	98.6388	GCA_900016995.1	PRJEB4909
53997	SCAFFOLD	99.18	0.21	69513	51	1991408	Streptococcus pneumoniae	Streptococcus pneumoniae	98.4844	GCA_900017005.1	PRJEB4909
53999	SCAFFOLD	99.6	0.26	210452	23	2036291	Streptococcus pneumoniae	Streptococcus pneumoniae	98.5897	GCA_900017015.1	PRJEB4909
54000	SCAFFOLD	99.81	0.21	154081	28	1970455	Streptococcus pneumoniae	Streptococcus pneumoniae	98.4937	GCA_900017025.1	PRJEB4909
54026	SCAFFOLD	99.6	0.26	446450	17	2079631	Streptococcus pneumoniae	Streptococcus pneumoniae	98.5339	GCA_900017165.1	PRJEB4909
54028	SCAFFOLD	99.42	0.2	123301	26	2056479	Streptococcus pneumoniae	Streptococcus pneumoniae	98.5035	GCA_900017175.1	PRJEB4909
54030	SCAFFOLD	99.26	0.2	146834	27	1980806	Streptococcus pneumoniae	Streptococcus pneumoniae	98.6425	GCA_900017185.1	PRJEB4909
54032	SCAFFOLD	99.18	0.21	69479	53	1992596	Streptococcus pneumoniae	Streptococcus pneumoniae	98.4596	GCA_900017195.1	PRJEB4909
54033	SCAFFOLD	99.18	0.21	78010	44	1992829	Streptococcus pneumoniae	Streptococcus pneumoniae	98.4591	GCA_900017205.1	PRJEB4909
54047	SCAFFOLD	99.29	0.05	121906	70	2195914	Streptococcus pneumoniae	Streptococcus pneumoniae	98.4659	GCA_900017275.1	PRJEB4909
54049	SCAFFOLD	99.42	0.21	91576	67	2151554	Streptococcus pneumoniae	Streptococcus pneumoniae	98.4868	GCA_900017285.1	PRJEB4909
54051	SCAFFOLD	99.42	0.2	118314	28	2040089	Streptococcus pneumoniae	Streptococcus pneumoniae	98.486	GCA_900017305.1	PRJEB4909
54053	SCAFFOLD	99.82	0.25	264472	20	2066176	Streptococcus pneumoniae	Streptococcus pneumoniae	98.3928	GCA_900017315.1	PRJEB4909
54055	SCAFFOLD	99.42	0.2	85047	53	2115687	Streptococcus pneumoniae	Streptococcus pneumoniae	98.4128	GCA_900017325.1	PRJEB4909
54057	SCAFFOLD	99.6	0.21	74964	50	2023178	Streptococcus pneumoniae	Streptococcus pneumoniae	98.591	GCA_900017335.1	PRJEB4909
54061	SCAFFOLD	99.42	0.2	122648	26	2065332	Streptococcus pneumoniae	Streptococcus pneumoniae	98.5021	GCA_900017345.1	PRJEB4909
54062	SCAFFOLD	99.18	0.21	202117	27	2101004	Streptococcus pneumoniae	Streptococcus pneumoniae	98.4865	GCA_900017355.1	PRJEB4909
54063	SCAFFOLD	99.42	0.25	117515	39	2073451	Streptococcus pneumoniae	Streptococcus pneumoniae	98.5097	GCA_900017365.1	PRJEB4909
54066	SCAFFOLD	99.42	0.2	126741	27	2020668	Streptococcus pneumoniae	Streptococcus pneumoniae	98.5497	GCA_900017375.1	PRJEB4909
54068	SCAFFOLD	99.29	0.2	126073	28	2017532	Streptococcus pneumoniae	Streptococcus pneumoniae	98.5868	GCA_900017385.1	PRJEB4909
54070	SCAFFOLD	99.82	0.25	132445	38	2086534	Streptococcus pneumoniae	Streptococcus pneumoniae	98.2604	GCA_900017395.1	PRJEB4909
54072	SCAFFOLD	99.32	0.2	176743	36	2088105	Streptococcus pneumoniae	Streptococcus pneumoniae	98.4696	GCA_900017405.1	PRJEB4909
54074	SCAFFOLD	99.72	0.2	106545	32	2053663	Streptococcus pneumoniae	Streptococcus pneumoniae	98.5043	GCA_900017415.1	PRJEB4909
54075	SCAFFOLD	99.6	0.21	133796	39	2112030	Streptococcus pneumoniae	Streptococcus pneumoniae	98.5326	GCA_900017425.1	PRJEB4909
54078	SCAFFOLD	99.6	0.21	91304	50	2167240	Streptococcus pneumoniae	Streptococcus pneumoniae	98.4404	GCA_900017435.1	PRJEB4909
54079	SCAFFOLD	99.62	0.2	178045	22	1979689	Streptococcus pneumoniae	Streptococcus pneumoniae	98.6711	GCA_900017445.1	PRJEB4909
54082	SCAFFOLD	99.42	0.3	96535	48	2073215	Streptococcus pneumoniae	Streptococcus pneumoniae	98.5262	GCA_900017455.1	PRJEB4909
54143	SCAFFOLD	99.29	0.2	129854	42	2180158	Streptococcus pneumoniae	Streptococcus pneumoniae	98.3615	GCA_900017725.1	PRJEB4909
54144	SCAFFOLD	99.42	0.25	137329	40	2071514	Streptococcus pneumoniae	Streptococcus pneumoniae	98.5155	GCA_900017785.1	PRJEB4909
54148	SCAFFOLD	99.82	0.2	177973	25	2014845	Streptococcus pneumoniae	Streptococcus pneumoniae	98.5995	GCA_900017795.1	PRJEB4909
54149	SCAFFOLD	99.6	0.21	75999	46	2043705	Streptococcus pneumoniae	Streptococcus pneumoniae	98.5195	GCA_900017805.1	PRJEB4909
54150	SCAFFOLD	99.35	0.2	112543	40	2123380	Streptococcus pneumoniae	Streptococcus pneumoniae	98.7066	GCA_900017815.1	PRJEB4909
54152	SCAFFOLD	99.42	0.2	77757	53	2106239	Streptococcus pneumoniae	Streptococcus pneumoniae	98.3811	GCA_900017825.1	PRJEB4909
54153	SCAFFOLD	99.6	0.21	89235	42	2128289	Streptococcus pneumoniae	Streptococcus pneumoniae	98.5591	GCA_900017835.1	PRJEB4909
54156	SCAFFOLD	99.39	0.21	233299	24	2014766	Streptococcus pneumoniae	Streptococcus pneumoniae	98.5087	GCA_900017845.1	PRJEB4909
54160	SCAFFOLD	99.42	0.2	152935	25	1983505	Streptococcus pneumoniae	Streptococcus pneumoniae	98.6433	GCA_900017865.1	PRJEB4909
54161	SCAFFOLD	99.82	0.2	91181	39	2121150	Streptococcus pneumoniae	Streptococcus pneumoniae	98.4537	GCA_900017875.1	PRJEB4909
54163	SCAFFOLD	99.82	0.25	164410	37	2083916	Streptococcus pneumoniae	Streptococcus pneumoniae	98.6016	GCA_900017885.1	PRJEB4909
54164	SCAFFOLD	99.82	0.2	195713	24	2014080	Streptococcus pneumoniae	Streptococcus pneumoniae	98.5808	GCA_900017895.1	PRJEB4909
54166	SCAFFOLD	99.6	0.21	127551	38	2036102	Streptococcus pneumoniae	Streptococcus pneumoniae	98.5615	GCA_900017905.1	PRJEB4909
54168	SCAFFOLD	99.18	0.21	71650	44	1991084	Streptococcus pneumoniae	Streptococcus pneumoniae	98.5086	GCA_900017915.1	PRJEB4909
54169	SCAFFOLD	99.42	0.2	127193	39	2155219	Streptococcus pneumoniae	Streptococcus pneumoniae	98.5327	GCA_900017925.1	PRJEB4909
54257	SCAFFOLD	99.6	0.42	119203	29	2096858	Streptococcus pneumoniae	Streptococcus pneumoniae	98.5945	GCA_900018375.1	PRJEB4909
54258	SCAFFOLD	99.6	0.21	96028	36	2160981	Streptococcus pneumoniae	Streptococcus pneumoniae	98.4397	GCA_900018385.1	PRJEB4909
54260	SCAFFOLD	99.82	0.2	148133	29	2048668	Streptococcus pneumoniae	Streptococcus pneumoniae	98.7324	GCA_900018405.1	PRJEB4909
54261	SCAFFOLD	99.6	0.21	120410	64	2172326	Streptococcus pneumoniae	Streptococcus pneumoniae	98.5065	GCA_900018395.1	PRJEB4909
54262	SCAFFOLD	99.82	0.2	218372	19	1981121	Streptococcus pneumoniae	Streptococcus pneumoniae	98.655	GCA_900018415.1	PRJEB4909
54263	SCAFFOLD	99.42	0.2	93101	32	2000848	Streptococcus pneumoniae	Streptococcus pneumoniae	98.3984	GCA_900018425.1	PRJEB4909
54265	SCAFFOLD	99.12	0.2	108428	36	2060023	Streptococcus pneumoniae	Streptococcus pneumoniae	98.5037	GCA_900018435.1	PRJEB4909
54266	SCAFFOLD	99.42	0.2	70120	54	2101309	Streptococcus pneumoniae	Streptococcus pneumoniae	98.3768	GCA_900018445.1	PRJEB4909
54267	SCAFFOLD	99.42	0.2	115414	29	2046934	Streptococcus pneumoniae	Streptococcus pneumoniae	98.4673	GCA_900018455.1	PRJEB4909
54270	SCAFFOLD	99.27	0.24	92035	42	2067874	Streptococcus pneumoniae	Streptococcus pneumoniae	98.5079	GCA_900018465.1	PRJEB4909
54273	SCAFFOLD	99.72	0.2	98417	38	2151527	Streptococcus pneumoniae	Streptococcus pneumoniae	98.302	GCA_900018475.1	PRJEB4909
54277	SCAFFOLD	99.5	0.21	102596	45	2133426	Streptococcus pneumoniae	Streptococcus pneumoniae	98.5172	GCA_900018495.1	PRJEB4909
54278	SCAFFOLD	99.35	0.77	190212	24	2060465	Streptococcus pneumoniae	Streptococcus pneumoniae	98.557	GCA_900018505.1	PRJEB4909
54279	SCAFFOLD	99.82	0.2	137820	31	2050247	Streptococcus pneumoniae	Streptococcus pneumoniae	98.6762	GCA_900018515.1	PRJEB4909
54280	SCAFFOLD	99.82	0.2	133929	51	2113468	Streptococcus pneumoniae	Streptococcus pneumoniae	98.5443	GCA_900018525.1	PRJEB4909
54281	SCAFFOLD	99.82	0.2	195758	21	2014988	Streptococcus pneumoniae	Streptococcus pneumoniae	98.6046	GCA_900018535.1	PRJEB4909
54284	SCAFFOLD	99.6	0.77	156706	24	2041744	Streptococcus pneumoniae	Streptococcus pneumoniae	98.5727	GCA_900018545.1	PRJEB4909
54287	SCAFFOLD	99.82	0.2	138067	36	2086959	Streptococcus pneumoniae	Streptococcus pneumoniae	98.6962	GCA_900018565.1	PRJEB4909
54288	SCAFFOLD	99.82	0.2	108991	34	2058603	Streptococcus pneumoniae	Streptococcus pneumoniae	98.5179	GCA_900018555.1	PRJEB4909
54291	SCAFFOLD	99.39	0.21	219214	25	1994019	Streptococcus pneumoniae	Streptococcus pneumoniae	98.5164	GCA_900018585.1	PRJEB4909
54332	SCAFFOLD	99.18	0.21	79451	44	1992375	Streptococcus pneumoniae	Streptococcus pneumoniae	98.4985	GCA_900018795.1	PRJEB4909
54333	SCAFFOLD	99.82	0.2	192225	22	2012190	Streptococcus pneumoniae	Streptococcus pneumoniae	98.5785	GCA_900018805.1	PRJEB4909
54335	SCAFFOLD	99.42	0.2	83773	42	2074443	Streptococcus pneumoniae	Streptococcus pneumoniae	98.5688	GCA_900018815.1	PRJEB4909
54337	SCAFFOLD	99.81	0.21	86511	41	2001699	Streptococcus pneumoniae	Streptococcus pneumoniae	98.5831	GCA_900018835.1	PRJEB4909
54338	SCAFFOLD	99.6	0.21	171594	29	2076106	Streptococcus pneumoniae	Streptococcus pneumoniae	98.5778	GCA_900018825.1	PRJEB4909
54339	SCAFFOLD	99.42	0.2	115411	30	2059294	Streptococcus pneumoniae	Streptococcus pneumoniae	98.511	GCA_900018845.1	PRJEB4909
54341	SCAFFOLD	99.82	0.2	119423	39	2060668	Streptococcus pneumoniae	Streptococcus pneumoniae	98.5918	GCA_900018855.1	PRJEB4909
54342	SCAFFOLD	99.56	0.21	122193	37	2110455	Streptococcus pneumoniae	Streptococcus pneumoniae	98.4989	GCA_900018865.1	PRJEB4909
54344	SCAFFOLD	99.42	0.25	110662	44	2150590	Streptococcus pneumoniae	Streptococcus pneumoniae	98.4557	GCA_900018875.1	PRJEB4909
54346	SCAFFOLD	99.6	0.21	74903	46	2021740	Streptococcus pneumoniae	Streptococcus pneumoniae	98.6438	GCA_900018885.1	PRJEB4909
54347	SCAFFOLD	99.37	0.2	112446	43	2042597	Streptococcus pneumoniae	Streptococcus pneumoniae	98.5043	GCA_900018895.1	PRJEB4909
54348	SCAFFOLD	99.42	0.2	66419	68	2116834	Streptococcus pneumoniae	Streptococcus pneumoniae	98.4278	GCA_900018905.1	PRJEB4909
54351	SCAFFOLD	99.78	0.2	193771	22	2015594	Streptococcus pneumoniae	Streptococcus pneumoniae	98.5785	GCA_900018915.1	PRJEB4909
54352	SCAFFOLD	99.6	0.21	96835	47	2043496	Streptococcus pneumoniae	Streptococcus pneumoniae	98.7712	GCA_900018925.1	PRJEB4909
54354	SCAFFOLD	99.52	0.21	51841	65	2087306	Streptococcus pneumoniae	Streptococcus pneumoniae	98.6816	GCA_900018935.1	PRJEB4909
54356	SCAFFOLD	99.6	0.21	127211	42	2074910	Streptococcus pneumoniae	Streptococcus pneumoniae	98.4624	GCA_900018945.1	PRJEB4909
54358	SCAFFOLD	99.76	0.21	126497	38	2101413	Streptococcus pneumoniae	Streptococcus pneumoniae	98.3417	GCA_900018955.1	PRJEB4909
54359	SCAFFOLD	99.6	0.21	91060	32	2030082	Streptococcus pneumoniae	Streptococcus pneumoniae	98.577	GCA_900018965.1	PRJEB4909
54361	SCAFFOLD	99.68	0.2	158625	21	2061705	Streptococcus pneumoniae	Streptococcus pneumoniae	98.4647	GCA_900018975.1	PRJEB4909
54362	SCAFFOLD	99.5	0.21	79056	45	2082570	Streptococcus pneumoniae	Streptococcus pneumoniae	98.5101	GCA_900018985.1	PRJEB4909
54363	SCAFFOLD	99.42	0.2	196680	22	2000357	Streptococcus pneumoniae	Streptococcus pneumoniae	98.6054	GCA_900018995.1	PRJEB4909
54412	SCAFFOLD	99.82	0.2	197462	29	2088771	Streptococcus pneumoniae	Streptococcus pneumoniae	98.731	GCA_900019425.1	PRJEB4909
54414	SCAFFOLD	99.6	0.21	127575	47	2130265	Streptococcus pneumoniae	Streptococcus pneumoniae	98.5173	GCA_900019435.1	PRJEB4909
54417	SCAFFOLD	99.6	0.21	90694	55	2098666	Streptococcus pneumoniae	Streptococcus pneumoniae	98.5674	GCA_900019445.1	PRJEB4909
54419	SCAFFOLD	99.42	0.2	206645	30	2072454	Streptococcus pneumoniae	Streptococcus pneumoniae	98.5314	GCA_900019455.1	PRJEB4909
54421	SCAFFOLD	99.82	0.2	197036	24	2047935	Streptococcus pneumoniae	Streptococcus pneumoniae	98.7579	GCA_900019465.1	PRJEB4909
54423	SCAFFOLD	99.82	0.2	162816	29	2013298	Streptococcus pneumoniae	Streptococcus pneumoniae	98.5911	GCA_900019475.1	PRJEB4909
54424	SCAFFOLD	99.82	0.25	153612	36	2117561	Streptococcus pneumoniae	Streptococcus pneumoniae	98.6432	GCA_900019485.1	PRJEB4909
54426	SCAFFOLD	99.34	0.2	125903	25	1979425	Streptococcus pneumoniae	Streptococcus pneumoniae	98.607	GCA_900019495.1	PRJEB4909
54427	SCAFFOLD	99.42	0.2	74928	51	2118134	Streptococcus pneumoniae	Streptococcus pneumoniae	98.4054	GCA_900019515.1	PRJEB4909
54430	SCAFFOLD	99.52	0.21	64855	59	2086683	Streptococcus pneumoniae	Streptococcus pneumoniae	98.6872	GCA_900019525.1	PRJEB4909
54432	SCAFFOLD	99.18	0.77	166732	27	2047717	Streptococcus pneumoniae	Streptococcus pneumoniae	98.553	GCA_900019535.1	PRJEB4909
54433	SCAFFOLD	99.82	0.2	104408	37	2059492	Streptococcus pneumoniae	Streptococcus pneumoniae	98.5211	GCA_900019545.1	PRJEB4909
54434	SCAFFOLD	99.6	0.21	101450	36	2078107	Streptococcus pneumoniae	Streptococcus pneumoniae	98.5915	GCA_900019555.1	PRJEB4909
54437	SCAFFOLD	99.42	0.2	73255	58	2115295	Streptococcus pneumoniae	Streptococcus pneumoniae	98.4449	GCA_900019565.1	PRJEB4909
54438	SCAFFOLD	99.42	0.2	126772	38	2143592	Streptococcus pneumoniae	Streptococcus pneumoniae	98.2384	GCA_900019575.1	PRJEB4909
54442	SCAFFOLD	99.42	0.2	115432	36	2054560	Streptococcus pneumoniae	Streptococcus pneumoniae	98.4862	GCA_900019585.1	PRJEB4909
54443	SCAFFOLD	99.6	0.26	251085	31	2135172	Streptococcus pneumoniae	Streptococcus pneumoniae	98.555	GCA_900019595.1	PRJEB4909
54444	SCAFFOLD	99.64	0.2	88987	37	2059103	Streptococcus pneumoniae	Streptococcus pneumoniae	98.5127	GCA_900019605.1	PRJEB4909
54447	SCAFFOLD	99.6	0.21	97339	52	2080805	Streptococcus pneumoniae	Streptococcus pneumoniae	98.4032	GCA_900019615.1	PRJEB4909
54449	SCAFFOLD	99.18	0.21	67221	51	1975073	Streptococcus pneumoniae	Streptococcus pneumoniae	98.5222	GCA_900019625.1	PRJEB4909
54452	SCAFFOLD	99.39	0.21	94103	39	2098836	Streptococcus pneumoniae	Streptococcus pneumoniae	98.2729	GCA_900019645.1	PRJEB4909
54453	SCAFFOLD	99.18	0.21	67111	54	2036887	Streptococcus pneumoniae	Streptococcus pneumoniae	98.4663	GCA_900019635.1	PRJEB4909
54455	SCAFFOLD	99.18	0.21	85736	43	1992718	Streptococcus pneumoniae	Streptococcus pneumoniae	98.4955	GCA_900019655.1	PRJEB4909
54457	SCAFFOLD	99.42	0.2	142576	30	2053368	Streptococcus pneumoniae	Streptococcus pneumoniae	98.5104	GCA_900019665.1	PRJEB4909
54459	SCAFFOLD	99.6	0.57	144129	34	2124176	Streptococcus pneumoniae	Streptococcus pneumoniae	98.4051	GCA_900019675.1	PRJEB4909
54461	SCAFFOLD	99.35	0.21	86553	57	2121092	Streptococcus pneumoniae	Streptococcus pneumoniae	98.4873	GCA_900019685.1	PRJEB4909
54462	SCAFFOLD	99.42	0.2	139698	23	2015117	Streptococcus pneumoniae	Streptococcus pneumoniae	98.5794	GCA_900019695.1	PRJEB4909
54465	SCAFFOLD	99.42	0.2	76806	52	2149811	Streptococcus pneumoniae	Streptococcus pneumoniae	98.3936	GCA_900019705.1	PRJEB4909
54466	SCAFFOLD	99.6	0.77	192549	23	2049885	Streptococcus pneumoniae	Streptococcus pneumoniae	98.618	GCA_900019715.1	PRJEB4909
54468	SCAFFOLD	99.81	0.21	100139	35	2003506	Streptococcus pneumoniae	Streptococcus pneumoniae	98.5669	GCA_900019725.1	PRJEB4909
54470	SCAFFOLD	99.34	0.21	120948	40	2070839	Streptococcus pneumoniae	Streptococcus pneumoniae	98.3053	GCA_900019735.1	PRJEB4909
54472	SCAFFOLD	99.62	0.2	112754	34	2071867	Streptococcus pneumoniae	Streptococcus pneumoniae	98.4708	GCA_900019745.1	PRJEB4909
54474	SCAFFOLD	99.6	0.21	134430	35	2132505	Streptococcus pneumoniae	Streptococcus pneumoniae	98.5546	GCA_900019755.1	PRJEB4909
54477	SCAFFOLD	99.42	0.2	185760	19	1982056	Streptococcus pneumoniae	Streptococcus pneumoniae	98.6252	GCA_900019765.1	PRJEB4909
54478	SCAFFOLD	99.18	0.21	71671	46	1991050	Streptococcus pneumoniae	Streptococcus pneumoniae	98.4901	GCA_900019775.1	PRJEB4909
54481	SCAFFOLD	99.02	0.2	123301	39	2157148	Streptococcus pneumoniae	Streptococcus pneumoniae	98.3502	GCA_900019785.1	PRJEB4909
54483	SCAFFOLD	99.32	0.2	172303	34	2091008	Streptococcus pneumoniae	Streptococcus pneumoniae	98.4912	GCA_900019795.1	PRJEB4909
54484	SCAFFOLD	99.42	0.2	92496	37	2116868	Streptococcus pneumoniae	Streptococcus pneumoniae	98.5654	GCA_900019805.1	PRJEB4909
54486	SCAFFOLD	99.42	0.2	74346	52	2101346	Streptococcus pneumoniae	Streptococcus pneumoniae	98.4476	GCA_900019815.1	PRJEB4909
54489	SCAFFOLD	99.42	0.2	92971	41	1999178	Streptococcus pneumoniae	Streptococcus pneumoniae	98.6159	GCA_900019825.1	PRJEB4909
54490	SCAFFOLD	99.42	0.2	186241	19	1980219	Streptococcus pneumoniae	Streptococcus pneumoniae	98.6271	GCA_900019835.1	PRJEB4909
54491	SCAFFOLD	99.6	0.21	243520	29	2077136	Streptococcus pneumoniae	Streptococcus pneumoniae	98.5624	GCA_900019845.1	PRJEB4909
54493	SCAFFOLD	99.6	0.34	138681	26	2113956	Streptococcus pneumoniae	Streptococcus pneumoniae	98.4742	GCA_900019855.1	PRJEB4909
54495	SCAFFOLD	99.42	0.2	147000	19	2000606	Streptococcus pneumoniae	Streptococcus pneumoniae	98.6285	GCA_900019865.1	PRJEB4909
54497	SCAFFOLD	99.82	0.2	111310	52	2127653	Streptococcus pneumoniae	Streptococcus pneumoniae	98.4161	GCA_900019875.1	PRJEB4909
54499	SCAFFOLD	99.6	0.26	308519	19	2042592	Streptococcus pneumoniae	Streptococcus pneumoniae	98.6044	GCA_900019885.1	PRJEB4909
54511	SCAFFOLD	99.6	0.21	132866	42	2053026	Streptococcus pneumoniae	Streptococcus pneumoniae	98.6047	GCA_900019995.1	PRJEB4909
54514	SCAFFOLD	99.22	0.2	79862	40	2087741	Streptococcus pneumoniae	Streptococcus pneumoniae	98.4589	GCA_900020005.1	PRJEB4909
54515	SCAFFOLD	99.82	0.2	208221	27	2014318	Streptococcus pneumoniae	Streptococcus pneumoniae	98.6035	GCA_900020015.1	PRJEB4909
54518	SCAFFOLD	99.42	0.2	142011	28	2088755	Streptococcus pneumoniae	Streptococcus pneumoniae	98.4771	GCA_900020025.1	PRJEB4909
54519	SCAFFOLD	99.76	0.21	92768	42	2105786	Streptococcus pneumoniae	Streptococcus pneumoniae	98.3728	GCA_900020035.1	PRJEB4909
54521	SCAFFOLD	99.6	0.77	459663	17	2060224	Streptococcus pneumoniae	Streptococcus pneumoniae	98.5971	GCA_900020045.1	PRJEB4909
54523	SCAFFOLD	99.13	0.21	80199	49	1991597	Streptococcus pneumoniae	Streptococcus pneumoniae	98.4926	GCA_900020055.1	PRJEB4909
54525	SCAFFOLD	99.18	0.21	49266	83	2216415	Streptococcus pneumoniae	Streptococcus pneumoniae	98.3774	GCA_900020065.1	PRJEB4909
54528	SCAFFOLD	99.82	0.2	122032	28	2068514	Streptococcus pneumoniae	Streptococcus pneumoniae	98.4954	GCA_900020075.1	PRJEB4909
54529	SCAFFOLD	99.18	0.21	67510	63	2156355	Streptococcus pneumoniae	Streptococcus pneumoniae	98.3495	GCA_900020085.1	PRJEB4909
54532	SCAFFOLD	99.42	0.2	163050	29	2048508	Streptococcus pneumoniae	Streptococcus pneumoniae	98.5005	GCA_900020095.1	PRJEB4909
54535	SCAFFOLD	99.18	0.21	67153	48	1992655	Streptococcus pneumoniae	Streptococcus pneumoniae	98.4697	GCA_900020105.1	PRJEB4909
54538	SCAFFOLD	99.42	0.2	92479	39	2118616	Streptococcus pneumoniae	Streptococcus pneumoniae	98.5233	GCA_900020115.1	PRJEB4909
54539	SCAFFOLD	99.18	0.21	76054	46	1993449	Streptococcus pneumoniae	Streptococcus pneumoniae	98.4501	GCA_900020125.1	PRJEB4909
54542	SCAFFOLD	99.18	0.21	79311	45	1992285	Streptococcus pneumoniae	Streptococcus pneumoniae	98.4997	GCA_900020135.1	PRJEB4909
54543	SCAFFOLD	99.6	0.21	107974	32	2015639	Streptococcus pneumoniae	Streptococcus pneumoniae	98.5754	GCA_900020145.1	PRJEB4909
54544	SCAFFOLD	99.5	0.29	247389	23	2040748	Streptococcus pneumoniae	Streptococcus pneumoniae	98.5517	GCA_900020155.1	PRJEB4909
54546	SCAFFOLD	99.32	0.2	113037	36	2076468	Streptococcus pneumoniae	Streptococcus pneumoniae	98.4005	GCA_900020165.1	PRJEB4909
54549	SCAFFOLD	99.81	0.21	216277	25	1989534	Streptococcus pneumoniae	Streptococcus pneumoniae	98.5302	GCA_900020175.1	PRJEB4909
54559	SCAFFOLD	99.42	0.2	80867	58	2131889	Streptococcus pneumoniae	Streptococcus pneumoniae	98.3537	GCA_900020255.1	PRJEB3084
54601	SCAFFOLD	99.82	0.2	54740	67	2129176	Streptococcus pneumoniae	Streptococcus pneumoniae	98.5491	GCA_900020555.1	PRJEB4909
54602	SCAFFOLD	99.42	0.2	128447	23	1980213	Streptococcus pneumoniae	Streptococcus pneumoniae	98.6242	GCA_900020565.1	PRJEB4909
54604	SCAFFOLD	99.02	0.2	70470	56	2127635	Streptococcus pneumoniae	Streptococcus pneumoniae	98.4603	GCA_900020575.1	PRJEB4909
54607	SCAFFOLD	99.81	0.21	153756	32	1987274	Streptococcus pneumoniae	Streptococcus pneumoniae	98.5304	GCA_900020595.1	PRJEB4909
54608	SCAFFOLD	99.6	0.26	85723	43	2133199	Streptococcus pneumoniae	Streptococcus pneumoniae	98.5612	GCA_900020605.1	PRJEB4909
54609	SCAFFOLD	99.18	0.21	79364	47	1989727	Streptococcus pneumoniae	Streptococcus pneumoniae	98.4631	GCA_900020615.1	PRJEB4909
54611	SCAFFOLD	99.6	0.21	114569	38	2039005	Streptococcus pneumoniae	Streptococcus pneumoniae	98.5589	GCA_900020625.1	PRJEB4909
54612	SCAFFOLD	99.82	0.2	178034	34	2014197	Streptococcus pneumoniae	Streptococcus pneumoniae	98.5974	GCA_900020635.1	PRJEB4909
54613	SCAFFOLD	99.42	0.2	159756	23	1972391	Streptococcus pneumoniae	Streptococcus pneumoniae	98.6406	GCA_900020645.1	PRJEB4909
54614	SCAFFOLD	99.18	0.21	71678	43	1990041	Streptococcus pneumoniae	Streptococcus pneumoniae	98.4829	GCA_900020655.1	PRJEB4909
54616	SCAFFOLD	99.42	0.2	102789	51	2103520	Streptococcus pneumoniae	Streptococcus pneumoniae	98.3652	GCA_900020665.1	PRJEB4909
54618	SCAFFOLD	99.6	0.21	89286	40	2005713	Streptococcus pneumoniae	Streptococcus pneumoniae	98.5906	GCA_900020675.1	PRJEB4909
54619	SCAFFOLD	99.42	0.2	196638	18	1998543	Streptococcus pneumoniae	Streptococcus pneumoniae	98.6289	GCA_900020685.1	PRJEB4909
54620	SCAFFOLD	99.6	0.21	105863	46	2101230	Streptococcus pneumoniae	Streptococcus pneumoniae	98.5512	GCA_900020695.1	PRJEB4909
54621	SCAFFOLD	99.42	0.2	128430	36	2151992	Streptococcus pneumoniae	Streptococcus pneumoniae	98.321	GCA_900020705.1	PRJEB4909
54623	SCAFFOLD	99.18	0.21	77584	49	1990218	Streptococcus pneumoniae	Streptococcus pneumoniae	98.4929	GCA_900020715.1	PRJEB4909
54624	SCAFFOLD	99.82	0.2	218566	17	2005505	Streptococcus pneumoniae	Streptococcus pneumoniae	98.5909	GCA_900020725.1	PRJEB4909
54626	SCAFFOLD	99.6	0.77	199140	24	2053987	Streptococcus pneumoniae	Streptococcus pneumoniae	98.5613	GCA_900020735.1	PRJEB4909
54627	SCAFFOLD	99.82	0.2	114080	38	2092368	Streptococcus pneumoniae	Streptococcus pneumoniae	98.4767	GCA_900020755.1	PRJEB4909
54628	SCAFFOLD	99.72	0.2	104411	34	2059923	Streptococcus pneumoniae	Streptococcus pneumoniae	98.5173	GCA_900020745.1	PRJEB4909
54630	SCAFFOLD	99.42	0.2	121326	23	2050805	Streptococcus pneumoniae	Streptococcus pneumoniae	98.5002	GCA_900020765.1	PRJEB4909
54631	SCAFFOLD	99.55	0.21	97037	44	2047931	Streptococcus pneumoniae	Streptococcus pneumoniae	98.6629	GCA_900020775.1	PRJEB4909
54633	SCAFFOLD	99.18	0.21	77396	50	1991757	Streptococcus pneumoniae	Streptococcus pneumoniae	98.4875	GCA_900020785.1	PRJEB4909
54634	SCAFFOLD	99.26	0.2	196576	23	2000682	Streptococcus pneumoniae	Streptococcus pneumoniae	98.6105	GCA_900020795.1	PRJEB4909
54635	SCAFFOLD	99.81	0.21	86145	42	2004019	Streptococcus pneumoniae	Streptococcus pneumoniae	98.5948	GCA_900020805.1	PRJEB4909
54637	SCAFFOLD	99.42	0.2	133579	29	2058111	Streptococcus pneumoniae	Streptococcus pneumoniae	98.4598	GCA_900020815.1	PRJEB4909
54638	SCAFFOLD	99.42	0.25	129194	32	2076019	Streptococcus pneumoniae	Streptococcus pneumoniae	98.5063	GCA_900020825.1	PRJEB4909
54639	SCAFFOLD	99.81	0.21	136789	31	1991899	Streptococcus pneumoniae	Streptococcus pneumoniae	98.5152	GCA_900020835.1	PRJEB4909
54640	SCAFFOLD	99.42	0.25	118728	48	2075584	Streptococcus pneumoniae	Streptococcus pneumoniae	98.5051	GCA_900020845.1	PRJEB4909
54642	SCAFFOLD	99.52	0.26	119454	40	2125902	Streptococcus pneumoniae	Streptococcus pneumoniae	98.5376	GCA_900020855.1	PRJEB4909
54643	SCAFFOLD	99.42	0.6	117717	27	2073573	Streptococcus pneumoniae	Streptococcus pneumoniae	98.4868	GCA_900020865.1	PRJEB4909
54644	SCAFFOLD	99.82	0.2	178465	20	2015214	Streptococcus pneumoniae	Streptococcus pneumoniae	98.6013	GCA_900020875.1	PRJEB4909
54646	SCAFFOLD	99.6	0.21	153826	42	2113361	Streptococcus pneumoniae	Streptococcus pneumoniae	98.5227	GCA_900020885.1	PRJEB4909
54647	SCAFFOLD	99.6	0.21	150950	46	2133937	Streptococcus pneumoniae	Streptococcus pneumoniae	98.4729	GCA_900020895.1	PRJEB4909
54649	SCAFFOLD	99.42	0.2	83185	46	1984290	Streptococcus pneumoniae	Streptococcus pneumoniae	98.4904	GCA_900020905.1	PRJEB4909
54650	SCAFFOLD	99.6	0.21	121137	31	2078700	Streptococcus pneumoniae	Streptococcus pneumoniae	98.54	GCA_900020915.1	PRJEB4909
54651	SCAFFOLD	99.72	0.2	86249	37	2061007	Streptococcus pneumoniae	Streptococcus pneumoniae	98.5187	GCA_900020925.1	PRJEB4909
54652	SCAFFOLD	99.52	0.2	79485	43	2090681	Streptococcus pneumoniae	Streptococcus pneumoniae	98.4538	GCA_900020935.1	PRJEB4909
54654	SCAFFOLD	99.6	0.21	114712	78	2143323	Streptococcus pneumoniae	Streptococcus pneumoniae	98.5433	GCA_900020945.1	PRJEB4909
54656	SCAFFOLD	99.82	0.2	151977	33	2153567	Streptococcus pneumoniae	Streptococcus pneumoniae	98.3412	GCA_900020955.1	PRJEB4909
54657	SCAFFOLD	99.82	0.2	188555	32	2079910	Streptococcus pneumoniae	Streptococcus pneumoniae	98.5562	GCA_900020965.1	PRJEB4909
54659	SCAFFOLD	99.42	0.2	142505	30	2050604	Streptococcus pneumoniae	Streptococcus pneumoniae	98.5156	GCA_900020975.1	PRJEB4909
54660	SCAFFOLD	99.42	0.2	64798	65	2103857	Streptococcus pneumoniae	Streptococcus pneumoniae	98.3923	GCA_900020985.1	PRJEB4909
54662	SCAFFOLD	99.82	0.2	137865	33	2043806	Streptococcus pneumoniae	Streptococcus pneumoniae	98.6833	GCA_900020995.1	PRJEB4909
54663	SCAFFOLD	99.6	0.77	287430	15	2049191	Streptococcus pneumoniae	Streptococcus pneumoniae	98.582	GCA_900021005.1	PRJEB4909
54664	SCAFFOLD	99.13	0.21	71645	51	1991909	Streptococcus pneumoniae	Streptococcus pneumoniae	98.4766	GCA_900021015.1	PRJEB4909
54666	SCAFFOLD	99.42	0.64	93116	33	2042397	Streptococcus pneumoniae	Streptococcus pneumoniae	98.5485	GCA_900021035.1	PRJEB4909
54667	SCAFFOLD	99.18	0.26	103466	50	2154149	Streptococcus pneumoniae	Streptococcus pneumoniae	98.5555	GCA_900021025.1	PRJEB4909
54668	SCAFFOLD	99.82	0.2	195759	17	1982589	Streptococcus pneumoniae	Streptococcus pneumoniae	98.6763	GCA_900021045.1	PRJEB4909
54670	SCAFFOLD	99.18	0.21	71657	46	1989741	Streptococcus pneumoniae	Streptococcus pneumoniae	98.4882	GCA_900021055.1	PRJEB4909
54671	SCAFFOLD	99.6	0.21	68621	57	2118119	Streptococcus pneumoniae	Streptococcus pneumoniae	98.3833	GCA_900021065.1	PRJEB4909
54673	SCAFFOLD	99.81	0.21	84880	40	2003430	Streptococcus pneumoniae	Streptococcus pneumoniae	98.6038	GCA_900021075.1	PRJEB4909
54674	SCAFFOLD	99.6	0.21	92215	56	2070313	Streptococcus pneumoniae	Streptococcus pneumoniae	98.4993	GCA_900021085.1	PRJEB4909
54675	SCAFFOLD	99.42	0.2	89335	44	2099486	Streptococcus pneumoniae	Streptococcus pneumoniae	98.5384	GCA_900021095.1	PRJEB4909
54684	SCAFFOLD	99.42	0.6	177200	23	2073652	Streptococcus pneumoniae	Streptococcus pneumoniae	98.5413	GCA_900021185.1	PRJEB4909
54686	SCAFFOLD	99.6	0.21	121631	64	2254185	Streptococcus pneumoniae	Streptococcus pneumoniae	98.4965	GCA_900021195.1	PRJEB4909
54689	SCAFFOLD	99.18	0.21	78446	46	1992243	Streptococcus pneumoniae	Streptococcus pneumoniae	98.4586	GCA_900021205.1	PRJEB4909
54690	SCAFFOLD	99.18	0.21	71656	48	1991401	Streptococcus pneumoniae	Streptococcus pneumoniae	98.4644	GCA_900021215.1	PRJEB4909
54691	SCAFFOLD	99.6	0.21	75722	50	2123387	Streptococcus pneumoniae	Streptococcus pneumoniae	98.4038	GCA_900021225.1	PRJEB4909
54693	SCAFFOLD	99.32	0.2	126982	31	2057137	Streptococcus pneumoniae	Streptococcus pneumoniae	98.5968	GCA_900021235.1	PRJEB4909
54694	SCAFFOLD	99.42	0.2	103303	34	2014603	Streptococcus pneumoniae	Streptococcus pneumoniae	98.5918	GCA_900021245.1	PRJEB4909
54695	SCAFFOLD	99.81	0.21	109763	33	1993967	Streptococcus pneumoniae	Streptococcus pneumoniae	98.6192	GCA_900021255.1	PRJEB4909
54697	SCAFFOLD	99.82	0.2	178062	31	2013413	Streptococcus pneumoniae	Streptococcus pneumoniae	98.5964	GCA_900021265.1	PRJEB4909
54698	SCAFFOLD	99.42	0.2	141371	31	2089418	Streptococcus pneumoniae	Streptococcus pneumoniae	98.4599	GCA_900021275.1	PRJEB4909
54699	SCAFFOLD	99.55	0.21	89735	39	2065275	Streptococcus pneumoniae	Streptococcus pneumoniae	98.5272	GCA_900021285.1	PRJEB4909
54701	SCAFFOLD	99.82	0.2	153941	38	2108317	Streptococcus pneumoniae	Streptococcus pneumoniae	98.551	GCA_900021295.1	PRJEB4909
54702	SCAFFOLD	99.42	0.2	119004	38	2077704	Streptococcus pneumoniae	Streptococcus pneumoniae	98.4971	GCA_900021305.1	PRJEB4909
54703	SCAFFOLD	99.6	0.21	108946	41	2023333	Streptococcus pneumoniae	Streptococcus pneumoniae	98.6225	GCA_900021315.1	PRJEB4909
54704	SCAFFOLD	99.6	0.21	76857	50	2082039	Streptococcus pneumoniae	Streptococcus pneumoniae	98.4363	GCA_900021325.1	PRJEB4909
54706	SCAFFOLD	99.6	0.77	143667	27	2048324	Streptococcus pneumoniae	Streptococcus pneumoniae	98.588	GCA_900021335.1	PRJEB4909
54707	SCAFFOLD	99.81	0.21	93288	34	1998920	Streptococcus pneumoniae	Streptococcus pneumoniae	98.6039	GCA_900021345.1	PRJEB4909
54709	SCAFFOLD	99.12	0.2	319646	22	2019141	Streptococcus pneumoniae	Streptococcus pneumoniae	98.6146	GCA_900021365.1	PRJEB4909
54710	SCAFFOLD	99.6	0.77	404103	19	2069373	Streptococcus pneumoniae	Streptococcus pneumoniae	98.5905	GCA_900021355.1	PRJEB4909
54711	SCAFFOLD	99.6	0.26	446411	19	2080365	Streptococcus pneumoniae	Streptococcus pneumoniae	98.4554	GCA_900021375.1	PRJEB4909
54713	SCAFFOLD	99.34	0.21	102632	34	2068056	Streptococcus pneumoniae	Streptococcus pneumoniae	98.281	GCA_900021385.1	PRJEB4909
54714	SCAFFOLD	99.6	0.21	203368	22	2089485	Streptococcus pneumoniae	Streptococcus pneumoniae	98.5607	GCA_900021395.1	PRJEB4909
54715	SCAFFOLD	99.42	0.2	126107	25	2015342	Streptococcus pneumoniae	Streptococcus pneumoniae	98.5002	GCA_900021405.1	PRJEB4909
54717	SCAFFOLD	99.18	0.21	69599	50	1991615	Streptococcus pneumoniae	Streptococcus pneumoniae	98.4924	GCA_900021425.1	PRJEB4909
54719	SCAFFOLD	99.42	0.2	132533	37	2156764	Streptococcus pneumoniae	Streptococcus pneumoniae	98.3325	GCA_900021415.1	PRJEB4909
54720	SCAFFOLD	99.6	0.21	50424	70	2080694	Streptococcus pneumoniae	Streptococcus pneumoniae	98.7055	GCA_900021435.1	PRJEB4909
54721	SCAFFOLD	99.18	0.21	71659	55	1988375	Streptococcus pneumoniae	Streptococcus pneumoniae	98.455	GCA_900021445.1	PRJEB4909
54722	SCAFFOLD	99.6	0.77	139576	30	2086952	Streptococcus pneumoniae	Streptococcus pneumoniae	98.5737	GCA_900021455.1	PRJEB4909
54724	SCAFFOLD	99.18	0.21	78024	45	1992568	Streptococcus pneumoniae	Streptococcus pneumoniae	98.4652	GCA_900021545.1	PRJEB4909
54725	SCAFFOLD	99.6	0.21	74069	52	2058509	Streptococcus pneumoniae	Streptococcus pneumoniae	98.5122	GCA_900021555.1	PRJEB4909
54727	SCAFFOLD	99.42	0.2	117667	28	2058168	Streptococcus pneumoniae	Streptococcus pneumoniae	98.5398	GCA_900021565.1	PRJEB4909
54728	SCAFFOLD	99.1	0.21	79424	44	1992405	Streptococcus pneumoniae	Streptococcus pneumoniae	98.5129	GCA_900021575.1	PRJEB4909
54729	SCAFFOLD	99.39	0.21	130084	33	2067860	Streptococcus pneumoniae	Streptococcus pneumoniae	98.5037	GCA_900021585.1	PRJEB4909
54731	SCAFFOLD	99.36	0.21	48831	89	2183241	Streptococcus pneumoniae	Streptococcus pneumoniae	98.3627	GCA_900021595.1	PRJEB4909
54733	SCAFFOLD	99.6	0.21	86866	56	2112736	Streptococcus pneumoniae	Streptococcus pneumoniae	98.5134	GCA_900021605.1	PRJEB4909
54735	SCAFFOLD	99.18	0.21	79298	44	1988287	Streptococcus pneumoniae	Streptococcus pneumoniae	98.4972	GCA_900021615.1	PRJEB4909
54737	SCAFFOLD	99.6	0.26	106992	75	2134613	Streptococcus pneumoniae	Streptococcus pneumoniae	98.5403	GCA_900021625.1	PRJEB4909
54738	SCAFFOLD	99.82	0.25	153468	31	2121083	Streptococcus pneumoniae	Streptococcus pneumoniae	98.658	GCA_900021635.1	PRJEB4909
54740	SCAFFOLD	99.81	0.21	135341	45	2191180	Streptococcus pneumoniae	Streptococcus pneumoniae	98.5204	GCA_900021645.1	PRJEB4909
54741	SCAFFOLD	99.18	0.21	79065	44	1990819	Streptococcus pneumoniae	Streptococcus pneumoniae	98.4638	GCA_900021655.1	PRJEB4909
54742	SCAFFOLD	99.6	0.21	60141	60	2112421	Streptococcus pneumoniae	Streptococcus pneumoniae	98.3506	GCA_900021665.1	PRJEB4909
54743	SCAFFOLD	99.42	0.2	122867	53	2183501	Streptococcus pneumoniae	Streptococcus pneumoniae	98.2817	GCA_900021675.1	PRJEB4909
54746	SCAFFOLD	99.81	0.21	93287	38	2003318	Streptococcus pneumoniae	Streptococcus pneumoniae	98.6205	GCA_900021685.1	PRJEB4909
54747	SCAFFOLD	99.42	0.2	83189	47	1989755	Streptococcus pneumoniae	Streptococcus pneumoniae	98.4865	GCA_900021695.1	PRJEB4909
54748	SCAFFOLD	99.68	0.2	218485	24	1982165	Streptococcus pneumoniae	Streptococcus pneumoniae	98.6684	GCA_900021705.1	PRJEB4909
54749	SCAFFOLD	99.82	0.2	341380	17	1982335	Streptococcus pneumoniae	Streptococcus pneumoniae	98.6761	GCA_900021715.1	PRJEB4909
54751	SCAFFOLD	99.6	0.21	95968	44	2064411	Streptococcus pneumoniae	Streptococcus pneumoniae	98.5121	GCA_900021725.1	PRJEB4909
54752	SCAFFOLD	99.6	0.21	76961	53	2105097	Streptococcus pneumoniae	Streptococcus pneumoniae	98.5909	GCA_900021735.1	PRJEB4909
54754	SCAFFOLD	99.02	0.2	73541	50	2111432	Streptococcus pneumoniae	Streptococcus pneumoniae	98.4123	GCA_900021755.1	PRJEB4909
54755	SCAFFOLD	99.18	0.21	69491	47	1989520	Streptococcus pneumoniae	Streptococcus pneumoniae	98.4998	GCA_900021745.1	PRJEB4909
54756	SCAFFOLD	99.5	0.21	153222	29	2092390	Streptococcus pneumoniae	Streptococcus pneumoniae	98.4862	GCA_900021765.1	PRJEB4909
54758	SCAFFOLD	99.02	0.2	109876	48	2187202	Streptococcus pneumoniae	Streptococcus pneumoniae	98.3088	GCA_900021775.1	PRJEB4909
54760	SCAFFOLD	99.6	0.21	183686	37	2080349	Streptococcus pneumoniae	Streptococcus pneumoniae	98.5934	GCA_900021785.1	PRJEB4909
54761	SCAFFOLD	99.6	0.21	68530	56	2063160	Streptococcus pneumoniae	Streptococcus pneumoniae	98.6151	GCA_900021795.1	PRJEB4909
54764	SCAFFOLD	99.75	0.25	346546	18	2067890	Streptococcus pneumoniae	Streptococcus pneumoniae	98.3815	GCA_900021815.1	PRJEB4909
54765	SCAFFOLD	99.5	0.21	122423	45	2121762	Streptococcus pneumoniae	Streptococcus pneumoniae	98.5371	GCA_900021825.1	PRJEB4909
54766	SCAFFOLD	99.39	0.21	88175	46	2061018	Streptococcus pneumoniae	Streptococcus pneumoniae	98.2861	GCA_900021845.1	PRJEB4909
54769	SCAFFOLD	99.6	0.21	136938	33	2068846	Streptococcus pneumoniae	Streptococcus pneumoniae	98.5862	GCA_900021855.1	PRJEB4909
54770	SCAFFOLD	99.6	0.26	125753	42	2100912	Streptococcus pneumoniae	Streptococcus pneumoniae	98.5037	GCA_900021865.1	PRJEB4909
54772	SCAFFOLD	99.72	0.2	98652	42	2063423	Streptococcus pneumoniae	Streptococcus pneumoniae	98.5318	GCA_900021885.1	PRJEB4909
54773	SCAFFOLD	99.78	0.2	211897	19	2014065	Streptococcus pneumoniae	Streptococcus pneumoniae	98.6088	GCA_900021875.1	PRJEB4909
54775	SCAFFOLD	99.6	0.26	200142	28	2078064	Streptococcus pneumoniae	Streptococcus pneumoniae	98.5788	GCA_900021895.1	PRJEB4909
54776	SCAFFOLD	99.12	0.2	106274	29	2094880	Streptococcus pneumoniae	Streptococcus pneumoniae	98.4947	GCA_900021905.1	PRJEB4909
54777	SCAFFOLD	99.42	0.2	82322	45	2144390	Streptococcus pneumoniae	Streptococcus pneumoniae	98.2564	GCA_900021915.1	PRJEB4909
54779	SCAFFOLD	99.6	0.21	117870	39	2073047	Streptococcus pneumoniae	Streptococcus pneumoniae	98.4394	GCA_900021925.1	PRJEB4909
54780	SCAFFOLD	99.42	0.2	195720	16	2004316	Streptococcus pneumoniae	Streptococcus pneumoniae	98.6067	GCA_900021935.1	PRJEB4909
54802	SCAFFOLD	99.6	0.21	128426	36	2120555	Streptococcus pneumoniae	Streptococcus pneumoniae	98.3818	GCA_900022135.1	PRJEB4909
54804	SCAFFOLD	99.6	0.21	66469	56	2082922	Streptococcus pneumoniae	Streptococcus pneumoniae	98.403	GCA_900022155.1	PRJEB4909
54805	SCAFFOLD	99.18	0.21	79421	42	1992748	Streptococcus pneumoniae	Streptococcus pneumoniae	98.4767	GCA_900022145.1	PRJEB4909
54806	SCAFFOLD	99.18	0.21	78016	47	1989543	Streptococcus pneumoniae	Streptococcus pneumoniae	98.5089	GCA_900022165.1	PRJEB4909
54808	SCAFFOLD	99.5	0.21	122453	37	2099010	Streptococcus pneumoniae	Streptococcus pneumoniae	98.4574	GCA_900022175.1	PRJEB4909
54809	SCAFFOLD	99.82	0.2	139904	31	2091510	Streptococcus pneumoniae	Streptococcus pneumoniae	98.6299	GCA_900022185.1	PRJEB4909
54810	SCAFFOLD	99.42	0.25	165254	35	2111842	Streptococcus pneumoniae	Streptococcus pneumoniae	98.4808	GCA_900022195.1	PRJEB4909
54812	SCAFFOLD	99.81	0.21	105879	43	2055413	Streptococcus pneumoniae	Streptococcus pneumoniae	98.376	GCA_900022215.1	PRJEB4909
54814	SCAFFOLD	99.42	0.2	75039	54	2116178	Streptococcus pneumoniae	Streptococcus pneumoniae	98.4098	GCA_900022225.1	PRJEB4909
54816	SCAFFOLD	99.42	0.2	84811	40	2094450	Streptococcus pneumoniae	Streptococcus pneumoniae	98.5119	GCA_900022235.1	PRJEB4909
54817	SCAFFOLD	99.18	0.21	67148	49	1991490	Streptococcus pneumoniae	Streptococcus pneumoniae	98.4988	GCA_900022245.1	PRJEB4909
54818	SCAFFOLD	99.81	0.21	245088	26	1984359	Streptococcus pneumoniae	Streptococcus pneumoniae	98.5141	GCA_900022255.1	PRJEB4909
54819	SCAFFOLD	99.42	0.2	130323	27	2047845	Streptococcus pneumoniae	Streptococcus pneumoniae	98.5212	GCA_900022265.1	PRJEB4909
54821	SCAFFOLD	99.18	0.21	71656	51	1988084	Streptococcus pneumoniae	Streptococcus pneumoniae	98.464	GCA_900022285.1	PRJEB4909
54822	SCAFFOLD	99.82	0.2	248281	17	2013909	Streptococcus pneumoniae	Streptococcus pneumoniae	98.5931	GCA_900022275.1	PRJEB4909
54823	SCAFFOLD	99.42	0.2	152713	25	2055642	Streptococcus pneumoniae	Streptococcus pneumoniae	98.5087	GCA_900022295.1	PRJEB4909
54825	SCAFFOLD	99.6	0.21	208424	30	2130939	Streptococcus pneumoniae	Streptococcus pneumoniae	98.4943	GCA_900022305.1	PRJEB4909
54826	SCAFFOLD	99.6	0.21	160342	38	2077762	Streptococcus pneumoniae	Streptococcus pneumoniae	98.5533	GCA_900022315.1	PRJEB4909
54827	SCAFFOLD	99.18	0.21	122598	30	2085211	Streptococcus pneumoniae	Streptococcus pneumoniae	98.5799	GCA_900022325.1	PRJEB4909
54861	SCAFFOLD	99.18	0.21	72899	46	1989968	Streptococcus pneumoniae	Streptococcus pneumoniae	98.4554	GCA_900022535.1	PRJEB4909
54864	SCAFFOLD	99.6	0.77	219437	19	2049461	Streptococcus pneumoniae	Streptococcus pneumoniae	98.5884	GCA_900022545.1	PRJEB4909
54886	SCAFFOLD	99.74	0.2	147980	26	2084421	Streptococcus pneumoniae	Streptococcus pneumoniae	98.6758	GCA_900022745.1	PRJEB4909
54887	SCAFFOLD	99.52	0.26	124449	39	2125984	Streptococcus pneumoniae	Streptococcus pneumoniae	98.5338	GCA_900022735.1	PRJEB4909
54888	SCAFFOLD	99.34	0.21	124664	36	2106204	Streptococcus pneumoniae	Streptococcus pneumoniae	98.2625	GCA_900022755.1	PRJEB4909
54890	SCAFFOLD	99.42	0.6	119292	35	2076622	Streptococcus pneumoniae	Streptococcus pneumoniae	98.5315	GCA_900022775.1	PRJEB4909
54891	SCAFFOLD	99.02	0.2	83670	47	2099837	Streptococcus pneumoniae	Streptococcus pneumoniae	98.4371	GCA_900022765.1	PRJEB4909
54892	SCAFFOLD	99.18	0.26	236264	24	2119899	Streptococcus pneumoniae	Streptococcus pneumoniae	98.5365	GCA_900022785.1	PRJEB4909
54894	SCAFFOLD	99.42	0.2	108848	37	2090322	Streptococcus pneumoniae	Streptococcus pneumoniae	98.427	GCA_900022795.1	PRJEB4909
54895	SCAFFOLD	99.22	0.2	231923	20	2056846	Streptococcus pneumoniae	Streptococcus pneumoniae	98.5505	GCA_900022805.1	PRJEB4909
54896	SCAFFOLD	99.42	0.2	186913	36	2045969	Streptococcus pneumoniae	Streptococcus pneumoniae	98.383	GCA_900022815.1	PRJEB4909
54898	SCAFFOLD	99.42	0.2	197104	19	1999400	Streptococcus pneumoniae	Streptococcus pneumoniae	98.6194	GCA_900022825.1	PRJEB4909
54899	SCAFFOLD	99.72	0.2	108418	36	2058838	Streptococcus pneumoniae	Streptococcus pneumoniae	98.5207	GCA_900022835.1	PRJEB4909
54900	SCAFFOLD	99.32	0.2	219756	53	2112344	Streptococcus pneumoniae	Streptococcus pneumoniae	98.5656	GCA_900022845.1	PRJEB4909
54901	SCAFFOLD	99.42	0.2	135188	27	2001421	Streptococcus pneumoniae	Streptococcus pneumoniae	98.6284	GCA_900022855.1	PRJEB4909
54903	SCAFFOLD	99.72	0.2	78498	51	2128138	Streptococcus pneumoniae	Streptococcus pneumoniae	98.4309	GCA_900022865.1	PRJEB4909
54905	SCAFFOLD	99.6	0.21	128224	36	2002444	Streptococcus pneumoniae	Streptococcus pneumoniae	98.6246	GCA_900022885.1	PRJEB4909
54906	SCAFFOLD	99.82	0.6	95228	49	2181784	Streptococcus pneumoniae	Streptococcus pneumoniae	98.5498	GCA_900022875.1	PRJEB4909
54908	SCAFFOLD	99.16	0.2	70424	50	2136964	Streptococcus pneumoniae	Streptococcus pneumoniae	98.5271	GCA_900022895.1	PRJEB4909
54909	SCAFFOLD	99.62	0.2	87748	42	2149745	Streptococcus pneumoniae	Streptococcus pneumoniae	98.3182	GCA_900022905.1	PRJEB4909
54910	SCAFFOLD	99.42	0.2	132454	21	1998813	Streptococcus pneumoniae	Streptococcus pneumoniae	98.6414	GCA_900022915.1	PRJEB4909
54912	SCAFFOLD	99.6	0.21	94443	41	2033126	Streptococcus pneumoniae	Streptococcus pneumoniae	98.4944	GCA_900022925.1	PRJEB4909
54913	SCAFFOLD	99.6	0.29	245106	20	2041121	Streptococcus pneumoniae	Streptococcus pneumoniae	98.5134	GCA_900022935.1	PRJEB4909
54914	SCAFFOLD	99.42	0.2	128978	39	2190753	Streptococcus pneumoniae	Streptococcus pneumoniae	98.3919	GCA_900022945.1	PRJEB4909
54916	SCAFFOLD	99.02	0.2	74294	56	2103575	Streptococcus pneumoniae	Streptococcus pneumoniae	98.4131	GCA_900022955.1	PRJEB4909
54917	SCAFFOLD	99.42	0.2	131070	41	2077366	Streptococcus pneumoniae	Streptococcus pneumoniae	98.4996	GCA_900022965.1	PRJEB4909
54919	SCAFFOLD	99.42	0.2	178581	29	2061266	Streptococcus pneumoniae	Streptococcus pneumoniae	98.4918	GCA_900022975.1	PRJEB4909
54920	SCAFFOLD	99.42	0.69	209649	27	2177844	Streptococcus pneumoniae	Streptococcus pneumoniae	98.4751	GCA_900022985.1	PRJEB4909
54922	SCAFFOLD	99.18	0.21	134871	35	2111218	Streptococcus pneumoniae	Streptococcus pneumoniae	98.5084	GCA_900022995.1	PRJEB4909
54923	SCAFFOLD	99.34	0.21	116342	44	2108519	Streptococcus pneumoniae	Streptococcus pneumoniae	98.2464	GCA_900023005.1	PRJEB4909
54924	SCAFFOLD	99.6	0.77	460001	13	2064236	Streptococcus pneumoniae	Streptococcus pneumoniae	98.5816	GCA_900023015.1	PRJEB4909
54925	SCAFFOLD	99.82	0.2	150396	39	2132544	Streptococcus pneumoniae	Streptococcus pneumoniae	98.5615	GCA_900023025.1	PRJEB4909
54928	SCAFFOLD	99.6	0.21	74917	63	2074171	Streptococcus pneumoniae	Streptococcus pneumoniae	98.6375	GCA_900023035.1	PRJEB4909
54930	SCAFFOLD	99.51	0.21	127612	33	2102196	Streptococcus pneumoniae	Streptococcus pneumoniae	98.5346	GCA_900023065.1	PRJEB4909
54931	SCAFFOLD	99.6	0.21	96928	42	2065578	Streptococcus pneumoniae	Streptococcus pneumoniae	98.6885	GCA_900023055.1	PRJEB4909
54933	SCAFFOLD	99.6	0.21	171033	45	2124870	Streptococcus pneumoniae	Streptococcus pneumoniae	98.5389	GCA_900023085.1	PRJEB4909
54934	SCAFFOLD	99.37	0.2	113676	30	2051166	Streptococcus pneumoniae	Streptococcus pneumoniae	98.5519	GCA_900023075.1	PRJEB4909
54935	SCAFFOLD	99.18	0.21	69442	50	1993066	Streptococcus pneumoniae	Streptococcus pneumoniae	98.4842	GCA_900023095.1	PRJEB4909
54937	SCAFFOLD	99.18	0.21	74136	48	1989632	Streptococcus pneumoniae	Streptococcus pneumoniae	98.4784	GCA_900023105.1	PRJEB4909
54938	SCAFFOLD	99.18	0.21	60234	51	1988231	Streptococcus pneumoniae	Streptococcus pneumoniae	98.4415	GCA_900023125.1	PRJEB4909
54939	SCAFFOLD	99.82	0.2	130133	29	2109613	Streptococcus pneumoniae	Streptococcus pneumoniae	98.3289	GCA_900023115.1	PRJEB4909
54941	SCAFFOLD	99.82	0.2	218720	23	2016061	Streptococcus pneumoniae	Streptococcus pneumoniae	98.6001	GCA_900023145.1	PRJEB4909
54942	SCAFFOLD	99.72	0.25	186669	30	2122643	Streptococcus pneumoniae	Streptococcus pneumoniae	98.6122	GCA_900023135.1	PRJEB4909
54944	SCAFFOLD	99.18	0.21	69442	56	1990329	Streptococcus pneumoniae	Streptococcus pneumoniae	98.4783	GCA_900023155.1	PRJEB4909
54945	SCAFFOLD	99.6	0.77	202323	21	2054986	Streptococcus pneumoniae	Streptococcus pneumoniae	98.5653	GCA_900023165.1	PRJEB4909
54946	SCAFFOLD	99.82	0.2	164121	42	2093014	Streptococcus pneumoniae	Streptococcus pneumoniae	98.5721	GCA_900023175.1	PRJEB4909
54947	SCAFFOLD	99.6	0.21	105546	50	2152653	Streptococcus pneumoniae	Streptococcus pneumoniae	98.5183	GCA_900023185.1	PRJEB4909
54949	SCAFFOLD	99.21	0.2	74662	59	2142418	Streptococcus pneumoniae	Streptococcus pneumoniae	98.3592	GCA_900023195.1	PRJEB4909
54951	SCAFFOLD	99.18	0.21	77396	51	1993636	Streptococcus pneumoniae	Streptococcus pneumoniae	98.4539	GCA_900023205.1	PRJEB4909
54952	SCAFFOLD	99.82	0.2	156055	23	1966571	Streptococcus pneumoniae	Streptococcus pneumoniae	98.6081	GCA_900023215.1	PRJEB4909
54953	SCAFFOLD	99.18	0.21	69866	50	1991596	Streptococcus pneumoniae	Streptococcus pneumoniae	98.4775	GCA_900023225.1	PRJEB4909
54954	SCAFFOLD	99.42	0.2	116381	45	2064489	Streptococcus pneumoniae	Streptococcus pneumoniae	98.5671	GCA_900023235.1	PRJEB4909
54956	SCAFFOLD	99.02	0.2	74721	58	2119300	Streptococcus pneumoniae	Streptococcus pneumoniae	98.4394	GCA_900023245.1	PRJEB4909
54957	SCAFFOLD	99.42	0.2	83007	56	2149093	Streptococcus pneumoniae	Streptococcus pneumoniae	98.4217	GCA_900023265.1	PRJEB4909
54959	SCAFFOLD	99.18	0.21	109460	70	2160009	Streptococcus pneumoniae	Streptococcus pneumoniae	98.4525	GCA_900023275.1	PRJEB4909
54961	SCAFFOLD	99.6	0.21	149798	37	2113665	Streptococcus pneumoniae	Streptococcus pneumoniae	98.5588	GCA_900023285.1	PRJEB4909
54962	SCAFFOLD	99.6	0.21	107954	35	2080340	Streptococcus pneumoniae	Streptococcus pneumoniae	98.4501	GCA_900023295.1	PRJEB4909
54963	SCAFFOLD	99.6	0.77	149954	24	2085155	Streptococcus pneumoniae	Streptococcus pneumoniae	98.5784	GCA_900023305.1	PRJEB4909
54965	SCAFFOLD	99.42	0.2	200937	28	2159061	Streptococcus pneumoniae	Streptococcus pneumoniae	98.3108	GCA_900023315.1	PRJEB4909
54966	SCAFFOLD	99.52	0.21	55659	64	2089225	Streptococcus pneumoniae	Streptococcus pneumoniae	98.6916	GCA_900023325.1	PRJEB4909
54967	SCAFFOLD	99.82	0.2	193780	30	2014905	Streptococcus pneumoniae	Streptococcus pneumoniae	98.5907	GCA_900023335.1	PRJEB4909
54969	SCAFFOLD	99.6	0.21	160144	47	2158102	Streptococcus pneumoniae	Streptococcus pneumoniae	98.525	GCA_900023345.1	PRJEB4909
54971	SCAFFOLD	99.42	1	178648	25	1990585	Streptococcus pneumoniae	Streptococcus pneumoniae	98.6326	GCA_900023355.1	PRJEB4909
54972	SCAFFOLD	99.71	0.21	123755	30	2057656	Streptococcus pneumoniae	Streptococcus pneumoniae	98.3355	GCA_900023365.1	PRJEB4909
54974	SCAFFOLD	99.42	0.2	72202	56	2112701	Streptococcus pneumoniae	Streptococcus pneumoniae	98.382	GCA_900023375.1	PRJEB4909
54977	SCAFFOLD	99.18	0.21	70831	49	1981572	Streptococcus pneumoniae	Streptococcus pneumoniae	98.5413	GCA_900023395.1	PRJEB4909
54979	SCAFFOLD	99.39	0.2	104324	26	2070609	Streptococcus pneumoniae	Streptococcus pneumoniae	98.4012	GCA_900023415.1	PRJEB4909
54981	SCAFFOLD	99.6	0.26	94631	42	2096326	Streptococcus pneumoniae	Streptococcus pneumoniae	98.5934	GCA_900023435.1	PRJEB4909
54982	SCAFFOLD	99.6	0.21	130582	29	2046431	Streptococcus pneumoniae	Streptococcus pneumoniae	98.5984	GCA_900023425.1	PRJEB4909
54983	SCAFFOLD	99.42	0.2	179153	22	1980015	Streptococcus pneumoniae	Streptococcus pneumoniae	98.6432	GCA_900023445.1	PRJEB4909
54984	SCAFFOLD	99.42	0.2	98770	36	2059416	Streptococcus pneumoniae	Streptococcus pneumoniae	98.5131	GCA_900023465.1	PRJEB4909
54986	SCAFFOLD	99.18	0.21	77647	43	1991946	Streptococcus pneumoniae	Streptococcus pneumoniae	98.4761	GCA_900023455.1	PRJEB4909
54988	SCAFFOLD	99.6	0.21	102643	39	2087582	Streptococcus pneumoniae	Streptococcus pneumoniae	98.5208	GCA_900023475.1	PRJEB4909
54989	SCAFFOLD	99.6	0.21	91479	41	2086930	Streptococcus pneumoniae	Streptococcus pneumoniae	98.4789	GCA_900023485.1	PRJEB4909
54990	SCAFFOLD	99.42	0.2	262814	14	2023606	Streptococcus pneumoniae	Streptococcus pneumoniae	98.5245	GCA_900023495.1	PRJEB4909
54991	SCAFFOLD	99.04	0.77	190259	26	2047897	Streptococcus pneumoniae	Streptococcus pneumoniae	98.5893	GCA_900023505.1	PRJEB4909
54993	SCAFFOLD	99.42	0.2	135893	32	2059695	Streptococcus pneumoniae	Streptococcus pneumoniae	98.5374	GCA_900023525.1	PRJEB4909
54994	SCAFFOLD	99.82	0.2	112583	40	2082907	Streptococcus pneumoniae	Streptococcus pneumoniae	98.6361	GCA_900023515.1	PRJEB4909
54996	SCAFFOLD	99.6	0.21	75534	34	2029291	Streptococcus pneumoniae	Streptococcus pneumoniae	98.6114	GCA_900023545.1	PRJEB4909
54997	SCAFFOLD	99.6	0.21	123074	39	2080642	Streptococcus pneumoniae	Streptococcus pneumoniae	98.5219	GCA_900023535.1	PRJEB4909
54999	SCAFFOLD	99.14	0.77	98094	28	2059906	Streptococcus pneumoniae	Streptococcus pneumoniae	98.5635	GCA_900023555.1	PRJEB4909
55000	SCAFFOLD	99.6	0.26	97699	45	2158156	Streptococcus pneumoniae	Streptococcus pneumoniae	98.5332	GCA_900023565.1	PRJEB4909
55001	SCAFFOLD	99.72	0.2	126260	34	2097746	Streptococcus pneumoniae	Streptococcus pneumoniae	98.5161	GCA_900023575.1	PRJEB4909
55002	SCAFFOLD	99.82	0.2	225824	22	1980495	Streptococcus pneumoniae	Streptococcus pneumoniae	98.6422	GCA_900023585.1	PRJEB4909
55004	SCAFFOLD	99.82	0.2	218814	23	2013963	Streptococcus pneumoniae	Streptococcus pneumoniae	98.58	GCA_900023595.1	PRJEB4909
55005	SCAFFOLD	99.6	0.29	87751	35	2066644	Streptococcus pneumoniae	Streptococcus pneumoniae	98.4229	GCA_900023605.1	PRJEB4909
55008	SCAFFOLD	99.82	0.2	218643	19	1989001	Streptococcus pneumoniae	Streptococcus pneumoniae	98.6296	GCA_900023625.1	PRJEB4909
55009	SCAFFOLD	99.42	0.2	123323	35	2117995	Streptococcus pneumoniae	Streptococcus pneumoniae	98.3732	GCA_900023635.1	PRJEB4909
55011	SCAFFOLD	99.18	0.21	71679	50	1989634	Streptococcus pneumoniae	Streptococcus pneumoniae	98.4773	GCA_900023645.1	PRJEB4909
55012	SCAFFOLD	99.82	0.2	105995	39	2153378	Streptococcus pneumoniae	Streptococcus pneumoniae	98.335	GCA_900023665.1	PRJEB4909
55014	SCAFFOLD	99.5	0.21	161026	34	2090622	Streptococcus pneumoniae	Streptococcus pneumoniae	98.5374	GCA_900023655.1	PRJEB4909
55015	SCAFFOLD	99.42	0.2	101125	48	2112183	Streptococcus pneumoniae	Streptococcus pneumoniae	98.4347	GCA_900023675.1	PRJEB4909
55018	SCAFFOLD	99.42	0.2	92679	43	2074403	Streptococcus pneumoniae	Streptococcus pneumoniae	98.4942	GCA_900023695.1	PRJEB4909
55019	SCAFFOLD	99.6	0.21	70573	61	2153873	Streptococcus pneumoniae	Streptococcus pneumoniae	98.2999	GCA_900023705.1	PRJEB4909
55020	SCAFFOLD	99.6	0.21	81635	56	2155428	Streptococcus pneumoniae	Streptococcus pneumoniae	98.331	GCA_900023715.1	PRJEB4909
55021	SCAFFOLD	99.42	0.2	275292	28	2039027	Streptococcus pneumoniae	Streptococcus pneumoniae	98.522	GCA_900023725.1	PRJEB4909
55023	SCAFFOLD	99.82	0.2	166648	24	2014434	Streptococcus pneumoniae	Streptococcus pneumoniae	98.5907	GCA_900023735.1	PRJEB4909
55024	SCAFFOLD	99.29	0.57	113967	40	2125648	Streptococcus pneumoniae	Streptococcus pneumoniae	98.4134	GCA_900023745.1	PRJEB4909
55026	SCAFFOLD	99.18	0.21	77399	45	1993705	Streptococcus pneumoniae	Streptococcus pneumoniae	98.4716	GCA_900023755.1	PRJEB4909
55027	SCAFFOLD	99.82	0.2	86361	36	2058776	Streptococcus pneumoniae	Streptococcus pneumoniae	98.5274	GCA_900023765.1	PRJEB4909
55029	SCAFFOLD	99.82	0.2	92340	39	2094466	Streptococcus pneumoniae	Streptococcus pneumoniae	98.4876	GCA_900023775.1	PRJEB4909
55030	SCAFFOLD	99.42	0.6	127352	30	2052115	Streptococcus pneumoniae	Streptococcus pneumoniae	98.63	GCA_900023785.1	PRJEB4909
55031	SCAFFOLD	99.26	0.2	159506	20	1979671	Streptococcus pneumoniae	Streptococcus pneumoniae	98.6559	GCA_900023795.1	PRJEB4909
55033	SCAFFOLD	99.18	0.21	77882	47	1990591	Streptococcus pneumoniae	Streptococcus pneumoniae	98.492	GCA_900023805.1	PRJEB4909
55034	SCAFFOLD	99.6	0.21	95960	51	2102641	Streptococcus pneumoniae	Streptococcus pneumoniae	98.5701	GCA_900023815.1	PRJEB4909
55036	SCAFFOLD	99.46	0.29	222914	21	2033913	Streptococcus pneumoniae	Streptococcus pneumoniae	98.5032	GCA_900023825.1	PRJEB4909
55037	SCAFFOLD	99.82	0.2	163953	30	2090823	Streptococcus pneumoniae	Streptococcus pneumoniae	98.5924	GCA_900023835.1	PRJEB4909
55038	SCAFFOLD	99.6	0.21	69127	63	2108350	Streptococcus pneumoniae	Streptococcus pneumoniae	98.3932	GCA_900023855.1	PRJEB4909
55040	SCAFFOLD	99.42	0.2	148220	28	2049056	Streptococcus pneumoniae	Streptococcus pneumoniae	98.5232	GCA_900023865.1	PRJEB4909
55041	SCAFFOLD	99.42	0.2	123413	37	2112369	Streptococcus pneumoniae	Streptococcus pneumoniae	98.4038	GCA_900023875.1	PRJEB4909
55042	SCAFFOLD	99.42	0.2	76163	46	1983997	Streptococcus pneumoniae	Streptococcus pneumoniae	98.502	GCA_900023885.1	PRJEB4909
55044	SCAFFOLD	99.82	0.2	218952	23	1980195	Streptococcus pneumoniae	Streptococcus pneumoniae	98.6683	GCA_900023895.1	PRJEB4909
55045	SCAFFOLD	99.34	0.2	194392	24	2045106	Streptococcus pneumoniae	Streptococcus pneumoniae	98.5251	GCA_900023905.1	PRJEB4909
55046	SCAFFOLD	99.42	0.2	172048	22	2086397	Streptococcus pneumoniae	Streptococcus pneumoniae	98.6121	GCA_900023915.1	PRJEB4909
55047	SCAFFOLD	99.42	0.2	194070	41	2024620	Streptococcus pneumoniae	Streptococcus pneumoniae	98.6143	GCA_900023925.1	PRJEB4909
55050	SCAFFOLD	99.42	0.2	177926	24	1971624	Streptococcus pneumoniae	Streptococcus pneumoniae	98.6465	GCA_900023945.1	PRJEB4909
55052	SCAFFOLD	99.42	0.69	84563	43	2071941	Streptococcus pneumoniae	Streptococcus pneumoniae	98.3721	GCA_900023955.1	PRJEB4909
55053	SCAFFOLD	99.42	0.2	169959	23	2105132	Streptococcus pneumoniae	Streptococcus pneumoniae	98.3983	GCA_900023965.1	PRJEB4909
55055	SCAFFOLD	99.34	0.2	115457	34	2061811	Streptococcus pneumoniae	Streptococcus pneumoniae	98.5297	GCA_900023985.1	PRJEB4909
55056	SCAFFOLD	99.42	0.25	129555	44	2074823	Streptococcus pneumoniae	Streptococcus pneumoniae	98.5008	GCA_900023975.1	PRJEB4909
55057	SCAFFOLD	99.81	0.21	120790	34	2002922	Streptococcus pneumoniae	Streptococcus pneumoniae	98.6226	GCA_900023995.1	PRJEB4909
55059	SCAFFOLD	99.6	0.21	95030	37	2124975	Streptococcus pneumoniae	Streptococcus pneumoniae	98.4558	GCA_900024005.1	PRJEB4909
55060	SCAFFOLD	99.72	0.2	111419	45	2092051	Streptococcus pneumoniae	Streptococcus pneumoniae	98.5555	GCA_900024015.1	PRJEB4909
55062	SCAFFOLD	99.34	0.21	88523	44	2104011	Streptococcus pneumoniae	Streptococcus pneumoniae	98.3164	GCA_900024025.1	PRJEB4909
55063	SCAFFOLD	99.82	0.2	170177	32	2066268	Streptococcus pneumoniae	Streptococcus pneumoniae	98.5725	GCA_900024035.1	PRJEB4909
55064	SCAFFOLD	99.18	0.21	141609	32	2075192	Streptococcus pneumoniae	Streptococcus pneumoniae	98.4434	GCA_900024045.1	PRJEB4909
55065	SCAFFOLD	99.72	0.2	108394	34	2059961	Streptococcus pneumoniae	Streptococcus pneumoniae	98.5203	GCA_900024055.1	PRJEB4909
55067	SCAFFOLD	99.53	0.29	104178	35	2107366	Streptococcus pneumoniae	Streptococcus pneumoniae	98.3762	GCA_900024065.1	PRJEB4909
55068	SCAFFOLD	99.56	0.26	123579	32	2135061	Streptococcus pneumoniae	Streptococcus pneumoniae	98.5735	GCA_900024075.1	PRJEB4909
55069	SCAFFOLD	99.56	0.21	128555	33	2108065	Streptococcus pneumoniae	Streptococcus pneumoniae	99.3517	GCA_900024085.1	PRJEB4909
55070	SCAFFOLD	99.42	0.2	124169	26	1986836	Streptococcus pneumoniae	Streptococcus pneumoniae	98.6239	GCA_900024095.1	PRJEB4909
55072	SCAFFOLD	99.82	0.2	138708	38	2124748	Streptococcus pneumoniae	Streptococcus pneumoniae	98.6979	GCA_900024105.1	PRJEB4909
55074	SCAFFOLD	99.29	0.2	102790	37	2075746	Streptococcus pneumoniae	Streptococcus pneumoniae	98.4768	GCA_900024115.1	PRJEB4909
55075	SCAFFOLD	99.42	0.2	190170	21	2055195	Streptococcus pneumoniae	Streptococcus pneumoniae	98.4383	GCA_900024135.1	PRJEB4909
55076	SCAFFOLD	99.18	0.21	182905	28	2101053	Streptococcus pneumoniae	Streptococcus pneumoniae	98.487	GCA_900024125.1	PRJEB4909
55078	SCAFFOLD	99.6	0.21	74274	54	2063052	Streptococcus pneumoniae	Streptococcus pneumoniae	98.5923	GCA_900024145.1	PRJEB4909
55079	SCAFFOLD	99.77	0.21	115956	42	2105444	Streptococcus pneumoniae	Streptococcus pneumoniae	98.2471	GCA_900024155.1	PRJEB4909
55080	SCAFFOLD	99.72	0.25	196433	34	2123516	Streptococcus pneumoniae	Streptococcus pneumoniae	98.6414	GCA_900024165.1	PRJEB4909
55082	SCAFFOLD	99.82	0.2	97228	36	2057977	Streptococcus pneumoniae	Streptococcus pneumoniae	98.5439	GCA_900024175.1	PRJEB4909
55083	SCAFFOLD	99.18	0.21	77428	50	1991707	Streptococcus pneumoniae	Streptococcus pneumoniae	98.4859	GCA_900024185.1	PRJEB4909
55084	SCAFFOLD	99.42	0.2	109913	54	2180649	Streptococcus pneumoniae	Streptococcus pneumoniae	98.3453	GCA_900024195.1	PRJEB4909
55086	SCAFFOLD	99.81	0.21	243578	41	2198292	Streptococcus pneumoniae	Streptococcus pneumoniae	98.5175	GCA_900024205.1	PRJEB4909
55088	SCAFFOLD	99.32	0.2	99114	38	2093746	Streptococcus pneumoniae	Streptococcus pneumoniae	98.4537	GCA_900024215.1	PRJEB4909
55089	SCAFFOLD	99.82	0.2	122425	32	2065278	Streptococcus pneumoniae	Streptococcus pneumoniae	98.591	GCA_900024225.1	PRJEB4909
55090	SCAFFOLD	99.6	0.26	130036	37	2134332	Streptococcus pneumoniae	Streptococcus pneumoniae	98.5072	GCA_900024235.1	PRJEB4909
55092	SCAFFOLD	99.18	0.21	78016	44	1989879	Streptococcus pneumoniae	Streptococcus pneumoniae	98.4513	GCA_900024245.1	PRJEB4909
55093	SCAFFOLD	99.82	0.2	172941	24	2011499	Streptococcus pneumoniae	Streptococcus pneumoniae	98.6097	GCA_900024255.1	PRJEB4909
55094	SCAFFOLD	99.6	0.21	100259	40	2048097	Streptococcus pneumoniae	Streptococcus pneumoniae	98.5495	GCA_900024265.1	PRJEB4909
55096	SCAFFOLD	99.32	0.2	131299	32	2119050	Streptococcus pneumoniae	Streptococcus pneumoniae	98.3483	GCA_900024285.1	PRJEB4909
55097	SCAFFOLD	99.82	0.2	133888	45	2152471	Streptococcus pneumoniae	Streptococcus pneumoniae	98.5985	GCA_900024275.1	PRJEB4909
55098	SCAFFOLD	99.6	0.21	156432	35	2133389	Streptococcus pneumoniae	Streptococcus pneumoniae	98.3114	GCA_900024295.1	PRJEB4909
55100	SCAFFOLD	99.6	0.21	128168	46	2128988	Streptococcus pneumoniae	Streptococcus pneumoniae	98.5349	GCA_900024305.1	PRJEB4909
55101	SCAFFOLD	99.02	0.2	100987	49	2118277	Streptococcus pneumoniae	Streptococcus pneumoniae	98.4333	GCA_900024315.1	PRJEB4909
55127	SCAFFOLD	99.42	0.2	153363	41	2191337	Streptococcus pneumoniae	Streptococcus pneumoniae	98.3759	GCA_900024495.1	PRJEB4909
55128	SCAFFOLD	99.39	0.21	114394	29	2154304	Streptococcus pneumoniae	Streptococcus pneumoniae	98.371	GCA_900024505.1	PRJEB4909
55130	SCAFFOLD	99.29	0.2	148291	27	2062532	Streptococcus pneumoniae	Streptococcus pneumoniae	98.4938	GCA_900024515.1	PRJEB4909
55131	SCAFFOLD	99.6	0.21	135799	42	2139100	Streptococcus pneumoniae	Streptococcus pneumoniae	98.4351	GCA_900024525.1	PRJEB4909
55134	SCAFFOLD	99.11	0.21	119916	38	2009265	Streptococcus pneumoniae	Streptococcus pneumoniae	98.5888	GCA_900024535.1	PRJEB4909
55136	SCAFFOLD	99.6	0.77	462789	22	2097723	Streptococcus pneumoniae	Streptococcus pneumoniae	98.5152	GCA_900024545.1	PRJEB4909
55137	SCAFFOLD	99.12	0.21	78347	45	1989656	Streptococcus pneumoniae	Streptococcus pneumoniae	98.4795	GCA_900024555.1	PRJEB4909
55139	SCAFFOLD	99.18	0.21	71681	54	1994448	Streptococcus pneumoniae	Streptococcus pneumoniae	98.489	GCA_900024565.1	PRJEB4909
55141	SCAFFOLD	99.18	0.21	71674	44	1974091	Streptococcus pneumoniae	Streptococcus pneumoniae	98.5282	GCA_900024575.1	PRJEB4909
55142	SCAFFOLD	99.6	0.21	60039	62	2088883	Streptococcus pneumoniae	Streptococcus pneumoniae	98.7151	GCA_900024585.1	PRJEB4909
55146	SCAFFOLD	99.6	0.21	88988	48	2028641	Streptococcus pneumoniae	Streptococcus pneumoniae	98.4847	GCA_900024605.1	PRJEB4909
55149	SCAFFOLD	99.18	0.21	71715	43	1991312	Streptococcus pneumoniae	Streptococcus pneumoniae	98.4436	GCA_900024615.1	PRJEB4909
55151	SCAFFOLD	99.39	0.21	97892	39	2166522	Streptococcus pneumoniae	Streptococcus pneumoniae	98.3103	GCA_900024625.1	PRJEB4909
55154	SCAFFOLD	99.42	0.2	90374	49	2108566	Streptococcus pneumoniae	Streptococcus pneumoniae	98.429	GCA_900024635.1	PRJEB4909
55155	SCAFFOLD	99.6	0.21	86344	47	2108482	Streptococcus pneumoniae	Streptococcus pneumoniae	98.5437	GCA_900024645.1	PRJEB4909
55156	SCAFFOLD	99.18	0.21	69814	49	1993263	Streptococcus pneumoniae	Streptococcus pneumoniae	98.4673	GCA_900024655.1	PRJEB4909
55159	SCAFFOLD	99.18	0.21	69750	51	1990739	Streptococcus pneumoniae	Streptococcus pneumoniae	98.4948	GCA_900024665.1	PRJEB4909
55160	SCAFFOLD	99.6	0.21	107123	43	2135041	Streptococcus pneumoniae	Streptococcus pneumoniae	98.4738	GCA_900024675.1	PRJEB4909
55163	SCAFFOLD	99.82	0.2	147358	43	2098059	Streptococcus pneumoniae	Streptococcus pneumoniae	98.5621	GCA_900024685.1	PRJEB4909
55164	SCAFFOLD	99.82	0.6	104215	38	2106085	Streptococcus pneumoniae	Streptococcus pneumoniae	98.5545	GCA_900024695.1	PRJEB4909
55166	SCAFFOLD	99.6	0.21	129268	35	2165343	Streptococcus pneumoniae	Streptococcus pneumoniae	98.3552	GCA_900024705.1	PRJEB4909
55168	SCAFFOLD	99.81	0.21	117105	40	2059434	Streptococcus pneumoniae	Streptococcus pneumoniae	98.3086	GCA_900024715.1	PRJEB4909
55170	SCAFFOLD	99.6	0.21	153449	36	2092857	Streptococcus pneumoniae	Streptococcus pneumoniae	98.5245	GCA_900024725.1	PRJEB4909
55172	SCAFFOLD	99.6	0.21	76644	52	2044007	Streptococcus pneumoniae	Streptococcus pneumoniae	98.7407	GCA_900024735.1	PRJEB4909
55173	SCAFFOLD	99.6	0.21	60927	62	2157189	Streptococcus pneumoniae	Streptococcus pneumoniae	98.3421	GCA_900024745.1	PRJEB4909
55176	SCAFFOLD	99.02	0.2	81277	46	2107065	Streptococcus pneumoniae	Streptococcus pneumoniae	98.4432	GCA_900024755.1	PRJEB4909
55177	SCAFFOLD	99.6	0.21	74203	57	2099662	Streptococcus pneumoniae	Streptococcus pneumoniae	98.5932	GCA_900024765.1	PRJEB4909
55179	SCAFFOLD	99.82	0.2	136821	22	2048890	Streptococcus pneumoniae	Streptococcus pneumoniae	98.7378	GCA_900024775.1	PRJEB4909
55181	SCAFFOLD	99.02	0.2	77459	58	2115313	Streptococcus pneumoniae	Streptococcus pneumoniae	98.3306	GCA_900024785.1	PRJEB4909
55182	SCAFFOLD	99.42	0.2	185925	23	2019649	Streptococcus pneumoniae	Streptococcus pneumoniae	98.5811	GCA_900024795.1	PRJEB4909
55184	SCAFFOLD	99.42	0.2	130831	33	2151534	Streptococcus pneumoniae	Streptococcus pneumoniae	98.302	GCA_900024805.1	PRJEB4909
55185	SCAFFOLD	99.6	0.26	169303	33	2033772	Streptococcus pneumoniae	Streptococcus pneumoniae	98.5866	GCA_900024815.1	PRJEB4909
55187	SCAFFOLD	99.81	0.21	111250	49	2147302	Streptococcus pneumoniae	Streptococcus pneumoniae	98.3586	GCA_900024825.1	PRJEB4909
55189	SCAFFOLD	99.42	0.2	275590	28	2090784	Streptococcus pneumoniae	Streptococcus pneumoniae	98.4575	GCA_900024835.1	PRJEB4909
55190	SCAFFOLD	99.42	0.2	118566	29	1972367	Streptococcus pneumoniae	Streptococcus pneumoniae	98.6236	GCA_900024845.1	PRJEB4909
55192	SCAFFOLD	99.62	0.2	170414	21	1977974	Streptococcus pneumoniae	Streptococcus pneumoniae	98.6551	GCA_900024865.1	PRJEB4909
55193	SCAFFOLD	99.18	0.21	77399	44	1988566	Streptococcus pneumoniae	Streptococcus pneumoniae	98.4994	GCA_900024855.1	PRJEB4909
55195	SCAFFOLD	99.82	0.2	136128	28	2084304	Streptococcus pneumoniae	Streptococcus pneumoniae	98.6601	GCA_900024875.1	PRJEB4909
55197	SCAFFOLD	99.04	0.21	69687	52	1992400	Streptococcus pneumoniae	Streptococcus pneumoniae	98.4985	GCA_900024885.1	PRJEB4909
55200	SCAFFOLD	99.42	0.2	104409	40	2058842	Streptococcus pneumoniae	Streptococcus pneumoniae	98.5297	GCA_900024905.1	PRJEB4909
55203	SCAFFOLD	99.75	0.2	118674	30	2071410	Streptococcus pneumoniae	Streptococcus pneumoniae	98.4649	GCA_900024915.1	PRJEB4909
55214	SCAFFOLD	99.17	1.5	142393	199	2185396	Streptococcus pneumoniae	Streptococcus pneumoniae	98.5208	GCA_900024975.1	PRJEB3084
55217	SCAFFOLD	99.42	0.2	95208	38	2027570	Streptococcus pneumoniae	Streptococcus pneumoniae	98.3762	GCA_900024985.1	PRJEB3084
55229	SCAFFOLD	99.6	0.21	134805	38	2118341	Streptococcus pneumoniae	Streptococcus pneumoniae	98.3675	GCA_900025065.1	PRJEB4909
55230	SCAFFOLD	99.6	0.21	128955	37	2055786	Streptococcus pneumoniae	Streptococcus pneumoniae	98.3478	GCA_900025075.1	PRJEB4909
55232	SCAFFOLD	99.42	0.2	106192	45	2113406	Streptococcus pneumoniae	Streptococcus pneumoniae	98.4248	GCA_900025085.1	PRJEB4909
55234	SCAFFOLD	99.25	0.21	146081	41	2047583	Streptococcus pneumoniae	Streptococcus pneumoniae	98.544	GCA_900025095.1	PRJEB4909
55236	SCAFFOLD	99.07	0.6	104610	53	2163566	Streptococcus pneumoniae	Streptococcus pneumoniae	98.5095	GCA_900025105.1	PRJEB4909
55238	SCAFFOLD	99.82	0.2	287914	28	2039831	Streptococcus pneumoniae	Streptococcus pneumoniae	98.5832	GCA_900025115.1	PRJEB4909
55239	SCAFFOLD	99.42	0.69	117013	39	2083686	Streptococcus pneumoniae	Streptococcus pneumoniae	98.4033	GCA_900025125.1	PRJEB4909
55242	SCAFFOLD	99.82	0.25	126262	39	2130856	Streptococcus pneumoniae	Streptococcus pneumoniae	98.6636	GCA_900025135.1	PRJEB4909
55245	SCAFFOLD	99.6	0.21	78119	43	2044084	Streptococcus pneumoniae	Streptococcus pneumoniae	98.5746	GCA_900025145.1	PRJEB4909
55246	SCAFFOLD	99.81	0.21	79747	39	1994488	Streptococcus pneumoniae	Streptococcus pneumoniae	98.621	GCA_900025165.1	PRJEB4909
55247	SCAFFOLD	99.6	0.21	65882	50	2060925	Streptococcus pneumoniae	Streptococcus pneumoniae	98.59	GCA_900025155.1	PRJEB4909
55251	SCAFFOLD	99.22	0.2	117076	32	2089864	Streptococcus pneumoniae	Streptococcus pneumoniae	98.4227	GCA_900025175.1	PRJEB4909
55253	SCAFFOLD	99.18	0.21	212012	26	2074336	Streptococcus pneumoniae	Streptococcus pneumoniae	98.5503	GCA_900025185.1	PRJEB4909
55257	SCAFFOLD	99.68	0.2	126726	33	2059221	Streptococcus pneumoniae	Streptococcus pneumoniae	98.542	GCA_900025205.1	PRJEB4909
55259	SCAFFOLD	99.82	0.2	199791	24	2043325	Streptococcus pneumoniae	Streptococcus pneumoniae	98.5845	GCA_900025215.1	PRJEB4909
55260	SCAFFOLD	99.42	0.2	120842	30	2053778	Streptococcus pneumoniae	Streptococcus pneumoniae	98.5483	GCA_900025225.1	PRJEB4909
55261	SCAFFOLD	99.82	0.2	193836	25	2015401	Streptococcus pneumoniae	Streptococcus pneumoniae	98.6097	GCA_900025235.1	PRJEB4909
55264	SCAFFOLD	99.42	0.2	130674	26	2115258	Streptococcus pneumoniae	Streptococcus pneumoniae	98.3833	GCA_900025245.1	PRJEB4909
55265	SCAFFOLD	99.42	0.2	187571	33	2152683	Streptococcus pneumoniae	Streptococcus pneumoniae	98.3034	GCA_900025255.1	PRJEB4909
55268	SCAFFOLD	99.81	0.21	176837	33	1992357	Streptococcus pneumoniae	Streptococcus pneumoniae	98.5216	GCA_900025265.1	PRJEB4909
55270	SCAFFOLD	99.6	0.21	128418	42	2119543	Streptococcus pneumoniae	Streptococcus pneumoniae	98.3824	GCA_900025275.1	PRJEB4909
55272	SCAFFOLD	99.6	0.21	75198	34	2159849	Streptococcus pneumoniae	Streptococcus pneumoniae	98.4444	GCA_900025285.1	PRJEB4909
55274	SCAFFOLD	99.56	0.77	216125	21	2037745	Streptococcus pneumoniae	Streptococcus pneumoniae	98.5426	GCA_900025295.1	PRJEB4909
55276	SCAFFOLD	99.81	0.21	186584	35	2104553	Streptococcus pneumoniae	Streptococcus pneumoniae	98.3525	GCA_900025305.1	PRJEB4909
55277	SCAFFOLD	99.6	0.21	93463	43	2062266	Streptococcus pneumoniae	Streptococcus pneumoniae	98.6105	GCA_900025315.1	PRJEB4909
55279	SCAFFOLD	99.82	0.2	151687	38	2082945	Streptococcus pneumoniae	Streptococcus pneumoniae	98.6333	GCA_900025335.1	PRJEB4909
55280	SCAFFOLD	99.6	0.77	467522	25	2090423	Streptococcus pneumoniae	Streptococcus pneumoniae	98.5375	GCA_900025325.1	PRJEB4909
55283	SCAFFOLD	99.72	0.2	77657	41	2061983	Streptococcus pneumoniae	Streptococcus pneumoniae	98.5169	GCA_900025345.1	PRJEB4909
55284	SCAFFOLD	99.82	0.2	178055	22	2015117	Streptococcus pneumoniae	Streptococcus pneumoniae	98.6022	GCA_900025355.1	PRJEB4909
55285	SCAFFOLD	99.82	0.2	200334	21	2052883	Streptococcus pneumoniae	Streptococcus pneumoniae	98.6099	GCA_900025375.1	PRJEB4909
55286	SCAFFOLD	99.82	0.2	124469	33	2045129	Streptococcus pneumoniae	Streptococcus pneumoniae	98.6998	GCA_900025365.1	PRJEB4909
55289	SCAFFOLD	99.42	0.2	177929	27	1974347	Streptococcus pneumoniae	Streptococcus pneumoniae	98.6204	GCA_900025385.1	PRJEB4909
55290	SCAFFOLD	99.42	0.2	204975	26	2020139	Streptococcus pneumoniae	Streptococcus pneumoniae	98.5451	GCA_900025395.1	PRJEB4909
55291	SCAFFOLD	99.42	0.2	117249	33	2055117	Streptococcus pneumoniae	Streptococcus pneumoniae	98.5323	GCA_900025405.1	PRJEB4909
55294	SCAFFOLD	99.02	0.2	75355	45	2117610	Streptococcus pneumoniae	Streptococcus pneumoniae	98.4437	GCA_900025415.1	PRJEB4909
55295	SCAFFOLD	99.82	0.6	125791	37	2105459	Streptococcus pneumoniae	Streptococcus pneumoniae	98.5284	GCA_900025425.1	PRJEB4909
55362	SCAFFOLD	99.42	0.2	69855	56	2111213	Streptococcus pneumoniae	Streptococcus pneumoniae	98.3612	GCA_900025785.1	PRJEB4909
55364	SCAFFOLD	99.6	0.21	126608	36	2003280	Streptococcus pneumoniae	Streptococcus pneumoniae	98.5979	GCA_900025795.1	PRJEB4909
55365	SCAFFOLD	99.02	0.21	87316	49	2117039	Streptococcus pneumoniae	Streptococcus pneumoniae	98.5298	GCA_900025805.1	PRJEB4909
55368	SCAFFOLD	99.18	0.21	77324	50	1988543	Streptococcus pneumoniae	Streptococcus pneumoniae	98.4657	GCA_900025815.1	PRJEB4909
55369	SCAFFOLD	99.72	0.2	98161	35	2060044	Streptococcus pneumoniae	Streptococcus pneumoniae	98.5118	GCA_900025825.1	PRJEB4909
55371	SCAFFOLD	99.42	0.2	196654	22	2000418	Streptococcus pneumoniae	Streptococcus pneumoniae	98.6444	GCA_900025835.1	PRJEB4909
55372	SCAFFOLD	99.42	0.3	99421	35	2075569	Streptococcus pneumoniae	Streptococcus pneumoniae	98.5151	GCA_900025845.1	PRJEB4909
55373	SCAFFOLD	99.42	0.2	193406	22	2014649	Streptococcus pneumoniae	Streptococcus pneumoniae	98.5966	GCA_900025855.1	PRJEB4909
55375	SCAFFOLD	99.72	0.25	153691	27	2070219	Streptococcus pneumoniae	Streptococcus pneumoniae	98.6516	GCA_900025865.1	PRJEB4909
55376	SCAFFOLD	99.82	0.2	126363	39	2062891	Streptococcus pneumoniae	Streptococcus pneumoniae	98.5538	GCA_900025885.1	PRJEB4909
55378	SCAFFOLD	99.82	0.2	172850	22	2004427	Streptococcus pneumoniae	Streptococcus pneumoniae	98.6205	GCA_900025905.1	PRJEB4909
55379	SCAFFOLD	99.32	0.2	77947	43	2095248	Streptococcus pneumoniae	Streptococcus pneumoniae	98.4798	GCA_900025895.1	PRJEB4909
55380	SCAFFOLD	99.78	0.2	197952	26	2014112	Streptococcus pneumoniae	Streptococcus pneumoniae	98.5968	GCA_900025915.1	PRJEB4909
55382	SCAFFOLD	99.6	0.21	87721	51	2026442	Streptococcus pneumoniae	Streptococcus pneumoniae	98.5897	GCA_900025925.1	PRJEB4909
55383	SCAFFOLD	99.56	0.21	109307	46	2146371	Streptococcus pneumoniae	Streptococcus pneumoniae	98.4172	GCA_900025935.1	PRJEB4909
55386	SCAFFOLD	99.18	0.21	210546	29	2057476	Streptococcus pneumoniae	Streptococcus pneumoniae	98.4665	GCA_900025955.1	PRJEB4909
55387	SCAFFOLD	99.6	0.26	158666	20	2041714	Streptococcus pneumoniae	Streptococcus pneumoniae	98.5878	GCA_900025965.1	PRJEB4909
55388	SCAFFOLD	99.42	0.2	96908	27	1999874	Streptococcus pneumoniae	Streptococcus pneumoniae	98.6333	GCA_900025975.1	PRJEB4909
55389	SCAFFOLD	99.18	0.21	181620	36	2130466	Streptococcus pneumoniae	Streptococcus pneumoniae	98.5171	GCA_900025985.1	PRJEB4909
55391	SCAFFOLD	99.81	0.21	95514	41	2163694	Streptococcus pneumoniae	Streptococcus pneumoniae	98.3161	GCA_900026005.1	PRJEB4909
55393	SCAFFOLD	99.6	0.21	74315	63	2106371	Streptococcus pneumoniae	Streptococcus pneumoniae	98.5627	GCA_900025995.1	PRJEB4909
55394	SCAFFOLD	99.6	0.21	174033	38	2082242	Streptococcus pneumoniae	Streptococcus pneumoniae	98.5168	GCA_900026015.1	PRJEB4909
55395	SCAFFOLD	99.6	0.21	114605	52	2129302	Streptococcus pneumoniae	Streptococcus pneumoniae	98.526	GCA_900026025.1	PRJEB4909
55398	SCAFFOLD	99.6	0.21	81756	40	2031221	Streptococcus pneumoniae	Streptococcus pneumoniae	98.5652	GCA_900026035.1	PRJEB4909
55399	SCAFFOLD	99.6	0.21	60948	60	2155670	Streptococcus pneumoniae	Streptococcus pneumoniae	98.3118	GCA_900026045.1	PRJEB4909
55400	SCAFFOLD	99.29	0.2	110191	32	2055214	Streptococcus pneumoniae	Streptococcus pneumoniae	98.5452	GCA_900026055.1	PRJEB4909
55402	SCAFFOLD	99.6	0.21	117714	48	2109244	Streptococcus pneumoniae	Streptococcus pneumoniae	98.5617	GCA_900026065.1	PRJEB4909
55403	SCAFFOLD	99.5	0.21	122402	34	2078514	Streptococcus pneumoniae	Streptococcus pneumoniae	98.5455	GCA_900026075.1	PRJEB4909
55405	SCAFFOLD	99.6	0.21	79822	47	2032235	Streptococcus pneumoniae	Streptococcus pneumoniae	98.4803	GCA_900026085.1	PRJEB4909
55407	SCAFFOLD	99.18	0.21	85787	45	1991338	Streptococcus pneumoniae	Streptococcus pneumoniae	98.4937	GCA_900026105.1	PRJEB4909
55408	SCAFFOLD	99.42	0.2	77946	50	2112810	Streptococcus pneumoniae	Streptococcus pneumoniae	98.3956	GCA_900026095.1	PRJEB4909
55410	SCAFFOLD	99.82	0.2	225350	19	2014015	Streptococcus pneumoniae	Streptococcus pneumoniae	98.5872	GCA_900026115.1	PRJEB4909
55411	SCAFFOLD	99.6	0.21	110960	41	2094538	Streptococcus pneumoniae	Streptococcus pneumoniae	98.5006	GCA_900026125.1	PRJEB4909
55414	SCAFFOLD	99.53	0.21	126401	65	2245106	Streptococcus pneumoniae	Streptococcus pneumoniae	98.4561	GCA_900026135.1	PRJEB4909
55415	SCAFFOLD	99.6	0.21	94747	69	2155142	Streptococcus pneumoniae	Streptococcus pneumoniae	98.5014	GCA_900026145.1	PRJEB4909
55417	SCAFFOLD	99.81	0.21	81217	43	2082320	Streptococcus pneumoniae	Streptococcus pneumoniae	98.3885	GCA_900026155.1	PRJEB4909
55418	SCAFFOLD	99.42	0.2	72594	54	2115822	Streptococcus pneumoniae	Streptococcus pneumoniae	98.4425	GCA_900026165.1	PRJEB4909
55420	SCAFFOLD	99.6	0.21	186652	30	2027876	Streptococcus pneumoniae	Streptococcus pneumoniae	98.5958	GCA_900026175.1	PRJEB4909
55421	SCAFFOLD	99.6	0.21	149764	35	2115468	Streptococcus pneumoniae	Streptococcus pneumoniae	98.537	GCA_900026185.1	PRJEB4909
55423	SCAFFOLD	99.6	0.21	122513	49	2131369	Streptococcus pneumoniae	Streptococcus pneumoniae	98.5148	GCA_900026195.1	PRJEB4909
55425	SCAFFOLD	99.42	0.2	126307	26	1991698	Streptococcus pneumoniae	Streptococcus pneumoniae	98.6233	GCA_900026205.1	PRJEB4909
55426	SCAFFOLD	99.42	0.2	99995	52	2116513	Streptococcus pneumoniae	Streptococcus pneumoniae	98.4364	GCA_900026215.1	PRJEB4909
55428	SCAFFOLD	99.42	0.2	149733	25	2035058	Streptococcus pneumoniae	Streptococcus pneumoniae	98.5252	GCA_900026225.1	PRJEB4909
55430	SCAFFOLD	99.18	0.21	79382	45	1996293	Streptococcus pneumoniae	Streptococcus pneumoniae	98.4762	GCA_900026255.1	PRJEB4909
55431	SCAFFOLD	99.6	0.21	169376	32	2006004	Streptococcus pneumoniae	Streptococcus pneumoniae	98.6296	GCA_900026245.1	PRJEB4909
55433	SCAFFOLD	99.6	0.21	176095	25	2088542	Streptococcus pneumoniae	Streptococcus pneumoniae	98.5477	GCA_900026275.1	PRJEB4909
55434	SCAFFOLD	99.6	0.21	89325	40	2033782	Streptococcus pneumoniae	Streptococcus pneumoniae	98.5392	GCA_900026265.1	PRJEB4909
55436	SCAFFOLD	99.42	0.2	196416	22	2019244	Streptococcus pneumoniae	Streptococcus pneumoniae	98.5408	GCA_900026285.1	PRJEB4909
55437	SCAFFOLD	99.82	0.2	195683	15	1980980	Streptococcus pneumoniae	Streptococcus pneumoniae	98.6493	GCA_900026295.1	PRJEB4909
55438	SCAFFOLD	99.32	0.2	118675	33	2058563	Streptococcus pneumoniae	Streptococcus pneumoniae	98.5296	GCA_900026305.1	PRJEB4909
55440	SCAFFOLD	99.42	0.2	271309	29	2024688	Streptococcus pneumoniae	Streptococcus pneumoniae	98.5577	GCA_900026315.1	PRJEB4909
55441	SCAFFOLD	99.82	0.6	154560	40	2169565	Streptococcus pneumoniae	Streptococcus pneumoniae	98.5138	GCA_900026325.1	PRJEB4909
55442	SCAFFOLD	99.6	0.26	205005	28	2137155	Streptococcus pneumoniae	Streptococcus pneumoniae	98.5552	GCA_900026335.1	PRJEB4909
55444	SCAFFOLD	99.26	0.2	126187	25	1980291	Streptococcus pneumoniae	Streptococcus pneumoniae	98.6332	GCA_900026345.1	PRJEB4909
55445	SCAFFOLD	99.6	0.26	209451	35	2132439	Streptococcus pneumoniae	Streptococcus pneumoniae	98.4726	GCA_900026365.1	PRJEB4909
55446	SCAFFOLD	99.42	0.2	123239	24	2001196	Streptococcus pneumoniae	Streptococcus pneumoniae	98.616	GCA_900026355.1	PRJEB4909
55448	SCAFFOLD	99.6	0.29	259169	31	2084583	Streptococcus pneumoniae	Streptococcus pneumoniae	98.4583	GCA_900026375.1	PRJEB4909
55449	SCAFFOLD	99.42	0.2	99539	37	2123940	Streptococcus pneumoniae	Streptococcus pneumoniae	98.4776	GCA_900026385.1	PRJEB4909
55450	SCAFFOLD	99.81	0.21	130905	39	2060688	Streptococcus pneumoniae	Streptococcus pneumoniae	98.3025	GCA_900026395.1	PRJEB4909
55452	SCAFFOLD	99.6	0.21	136159	37	2094821	Streptococcus pneumoniae	Streptococcus pneumoniae	98.4993	GCA_900026415.1	PRJEB4909
55453	SCAFFOLD	99.81	0.21	120616	39	2157516	Streptococcus pneumoniae	Streptococcus pneumoniae	98.4523	GCA_900026425.1	PRJEB4909
55454	SCAFFOLD	99.6	0.26	600496	18	2073330	Streptococcus pneumoniae	Streptococcus pneumoniae	98.5234	GCA_900026435.1	PRJEB4909
55456	SCAFFOLD	99.42	0.2	74160	59	2116108	Streptococcus pneumoniae	Streptococcus pneumoniae	98.4514	GCA_900026445.1	PRJEB4909
55457	SCAFFOLD	99.6	0.29	130751	32	2070821	Streptococcus pneumoniae	Streptococcus pneumoniae	98.4569	GCA_900026455.1	PRJEB4909
55459	SCAFFOLD	99.6	0.26	190117	28	2125131	Streptococcus pneumoniae	Streptococcus pneumoniae	98.5299	GCA_900026465.1	PRJEB4909
55461	SCAFFOLD	99.42	0.2	260147	18	2026310	Streptococcus pneumoniae	Streptococcus pneumoniae	98.6535	GCA_900026475.1	PRJEB4909
55462	SCAFFOLD	99.82	0.2	137933	35	2043559	Streptococcus pneumoniae	Streptococcus pneumoniae	98.6818	GCA_900026485.1	PRJEB4909
55463	SCAFFOLD	99.42	0.2	128003	29	2056065	Streptococcus pneumoniae	Streptococcus pneumoniae	98.4911	GCA_900026495.1	PRJEB4909
55465	SCAFFOLD	99.6	0.77	45759	77	2100817	Streptococcus pneumoniae	Streptococcus pneumoniae	98.7679	GCA_900026505.1	PRJEB4909
55466	SCAFFOLD	99.82	0.6	95173	44	2138635	Streptococcus pneumoniae	Streptococcus pneumoniae	98.5199	GCA_900026515.1	PRJEB4909
55469	SCAFFOLD	99.82	0.2	157222	32	2087358	Streptococcus pneumoniae	Streptococcus pneumoniae	98.6737	GCA_900026525.1	PRJEB4909
55470	SCAFFOLD	99.42	0.2	118800	29	2017613	Streptococcus pneumoniae	Streptococcus pneumoniae	98.5351	GCA_900026535.1	PRJEB4909
55471	SCAFFOLD	99.18	0.21	76252	48	1987839	Streptococcus pneumoniae	Streptococcus pneumoniae	98.4682	GCA_900026545.1	PRJEB4909
55473	SCAFFOLD	99.42	0.2	83475	57	2113443	Streptococcus pneumoniae	Streptococcus pneumoniae	98.4115	GCA_900026565.1	PRJEB4909
55474	SCAFFOLD	99.42	0.2	83669	55	2119934	Streptococcus pneumoniae	Streptococcus pneumoniae	98.4081	GCA_900026555.1	PRJEB4909
55476	SCAFFOLD	99.72	0.2	137898	44	2111186	Streptococcus pneumoniae	Streptococcus pneumoniae	98.5496	GCA_900026575.1	PRJEB4909
55477	SCAFFOLD	99.81	0.21	233687	19	2017737	Streptococcus pneumoniae	Streptococcus pneumoniae	98.5415	GCA_900026585.1	PRJEB4909
55478	SCAFFOLD	99.82	0.2	136099	38	2094038	Streptococcus pneumoniae	Streptococcus pneumoniae	98.6522	GCA_900026595.1	PRJEB4909
55480	SCAFFOLD	99.39	0.21	120585	57	2158998	Streptococcus pneumoniae	Streptococcus pneumoniae	98.2535	GCA_900026615.1	PRJEB4909
55481	SCAFFOLD	99.6	0.21	87720	50	2110002	Streptococcus pneumoniae	Streptococcus pneumoniae	98.5256	GCA_900026605.1	PRJEB4909
55483	SCAFFOLD	99.42	0.2	170418	30	2124879	Streptococcus pneumoniae	Streptococcus pneumoniae	98.5516	GCA_900026625.1	PRJEB4909
55486	SCAFFOLD	99.39	0.77	156235	27	2085557	Streptococcus pneumoniae	Streptococcus pneumoniae	98.5605	GCA_900026645.1	PRJEB4909
55487	SCAFFOLD	99.42	0.2	130219	32	2008136	Streptococcus pneumoniae	Streptococcus pneumoniae	98.5751	GCA_900026635.1	PRJEB4909
55488	SCAFFOLD	99.18	0.21	130718	37	2047085	Streptococcus pneumoniae	Streptococcus pneumoniae	98.6136	GCA_900026655.1	PRJEB4909
55490	SCAFFOLD	99.6	0.77	204605	20	2068279	Streptococcus pneumoniae	Streptococcus pneumoniae	98.5055	GCA_900026665.1	PRJEB4909
55491	SCAFFOLD	99.1	0.21	79100	50	1990280	Streptococcus pneumoniae	Streptococcus pneumoniae	98.4727	GCA_900026675.1	PRJEB4909
55493	SCAFFOLD	99.29	0.6	91778	39	2075719	Streptococcus pneumoniae	Streptococcus pneumoniae	98.5346	GCA_900026685.1	PRJEB4909
55494	SCAFFOLD	99.42	0.2	128534	34	2077309	Streptococcus pneumoniae	Streptococcus pneumoniae	98.4875	GCA_900026695.1	PRJEB4909
55497	SCAFFOLD	99.74	0.2	109243	35	2081805	Streptococcus pneumoniae	Streptococcus pneumoniae	98.6341	GCA_900026705.1	PRJEB4909
55498	SCAFFOLD	99.6	0.21	74299	49	2106462	Streptococcus pneumoniae	Streptococcus pneumoniae	98.5894	GCA_900026715.1	PRJEB4909
55547	SCAFFOLD	99.6	0.21	54568	66	2085979	Streptococcus pneumoniae	Streptococcus pneumoniae	98.7141	GCA_900027035.1	PRJEB4909
55548	SCAFFOLD	99.32	0.2	89112	40	1989479	Streptococcus pneumoniae	Streptococcus pneumoniae	98.4658	GCA_900027045.1	PRJEB4909
55550	SCAFFOLD	99.6	0.21	120415	43	2126940	Streptococcus pneumoniae	Streptococcus pneumoniae	98.5605	GCA_900027085.1	PRJEB4909
55551	SCAFFOLD	99.81	0.21	94182	44	2099118	Streptococcus pneumoniae	Streptococcus pneumoniae	98.2596	GCA_900027095.1	PRJEB4909
55553	SCAFFOLD	99.39	0.77	204616	18	2062406	Streptococcus pneumoniae	Streptococcus pneumoniae	98.5832	GCA_900027105.1	PRJEB4909
55556	SCAFFOLD	99.56	0.77	216529	18	2036230	Streptococcus pneumoniae	Streptococcus pneumoniae	98.5315	GCA_900027125.1	PRJEB4909
55559	SCAFFOLD	99.72	0.25	296746	24	2109457	Streptococcus pneumoniae	Streptococcus pneumoniae	98.6124	GCA_900027145.1	PRJEB4909
55560	SCAFFOLD	99.72	0.25	163036	32	2122164	Streptococcus pneumoniae	Streptococcus pneumoniae	98.6228	GCA_900027135.1	PRJEB4909
55561	SCAFFOLD	99.6	0.21	86828	51	2029337	Streptococcus pneumoniae	Streptococcus pneumoniae	98.5081	GCA_900027155.1	PRJEB4909
55564	SCAFFOLD	99.6	0.21	96015	47	2041688	Streptococcus pneumoniae	Streptococcus pneumoniae	98.757	GCA_900027165.1	PRJEB4909
55567	SCAFFOLD	99.02	0.2	75327	52	2117357	Streptococcus pneumoniae	Streptococcus pneumoniae	98.4457	GCA_900027195.1	PRJEB4909
55568	SCAFFOLD	99.82	0.2	164070	38	2131213	Streptococcus pneumoniae	Streptococcus pneumoniae	98.5829	GCA_900027185.1	PRJEB4909
55570	SCAFFOLD	99.6	0.21	93072	53	2068989	Streptococcus pneumoniae	Streptococcus pneumoniae	98.4983	GCA_900027205.1	PRJEB4909
55571	SCAFFOLD	99.08	0.21	69653	48	1988526	Streptococcus pneumoniae	Streptococcus pneumoniae	98.4957	GCA_900027215.1	PRJEB4909
55572	SCAFFOLD	99.52	0.21	78004	36	2032038	Streptococcus pneumoniae	Streptococcus pneumoniae	98.5469	GCA_900027225.1	PRJEB4909
55574	SCAFFOLD	99.82	0.2	193404	23	2015033	Streptococcus pneumoniae	Streptococcus pneumoniae	98.5897	GCA_900027235.1	PRJEB4909
55576	SCAFFOLD	99.6	0.21	124522	38	2077274	Streptococcus pneumoniae	Streptococcus pneumoniae	98.5195	GCA_900027245.1	PRJEB4909
55579	SCAFFOLD	99.42	0.2	150275	25	2040285	Streptococcus pneumoniae	Streptococcus pneumoniae	98.5016	GCA_900027255.1	PRJEB4909
55580	SCAFFOLD	99.42	0.69	118494	36	2180840	Streptococcus pneumoniae	Streptococcus pneumoniae	98.4835	GCA_900027265.1	PRJEB4909
55582	SCAFFOLD	99.81	0.21	190323	29	1989743	Streptococcus pneumoniae	Streptococcus pneumoniae	98.6067	GCA_900027285.1	PRJEB4909
55583	SCAFFOLD	99.82	0.2	163258	35	2056692	Streptococcus pneumoniae	Streptococcus pneumoniae	98.5884	GCA_900027275.1	PRJEB4909
55585	SCAFFOLD	99.55	0.21	69379	52	2025205	Streptococcus pneumoniae	Streptococcus pneumoniae	98.6214	GCA_900027295.1	PRJEB4909
55587	SCAFFOLD	99.81	0.21	203686	25	1974839	Streptococcus pneumoniae	Streptococcus pneumoniae	98.5206	GCA_900027305.1	PRJEB4909
55588	SCAFFOLD	99.18	0.21	76206	48	1991319	Streptococcus pneumoniae	Streptococcus pneumoniae	98.4851	GCA_900027315.1	PRJEB4909
55590	SCAFFOLD	99.39	0.21	123648	39	2103902	Streptococcus pneumoniae	Streptococcus pneumoniae	98.2916	GCA_900027325.1	PRJEB4909
55592	SCAFFOLD	99.42	0.2	80161	49	1988279	Streptococcus pneumoniae	Streptococcus pneumoniae	98.459	GCA_900027355.1	PRJEB4909
55593	SCAFFOLD	99.42	0.2	92261	33	2009691	Streptococcus pneumoniae	Streptococcus pneumoniae	98.548	GCA_900027345.1	PRJEB4909
55595	SCAFFOLD	99.18	0.21	71426	50	1992397	Streptococcus pneumoniae	Streptococcus pneumoniae	98.4694	GCA_900027365.1	PRJEB4909
55596	SCAFFOLD	99.42	0.2	171742	18	1986638	Streptococcus pneumoniae	Streptococcus pneumoniae	98.6242	GCA_900027375.1	PRJEB4909
55598	SCAFFOLD	99.42	0.6	153480	24	2078501	Streptococcus pneumoniae	Streptococcus pneumoniae	98.5793	GCA_900027385.1	PRJEB4909
55599	SCAFFOLD	99.39	0.21	127235	42	2098367	Streptococcus pneumoniae	Streptococcus pneumoniae	98.2551	GCA_900027395.1	PRJEB4909
55614	SCAFFOLD	99.82	0.2	189851	36	2137686	Streptococcus pneumoniae	Streptococcus pneumoniae	98.7256	GCA_900027515.1	PRJEB4909
55618	SCAFFOLD	99.82	0.2	86369	37	2057544	Streptococcus pneumoniae	Streptococcus pneumoniae	98.5172	GCA_900027525.1	PRJEB4909
55620	SCAFFOLD	99.32	0.2	359695	22	2063105	Streptococcus pneumoniae	Streptococcus pneumoniae	98.6	GCA_900027545.1	PRJEB4909
55621	SCAFFOLD	99.82	0.6	98886	45	2172674	Streptococcus pneumoniae	Streptococcus pneumoniae	98.5316	GCA_900027555.1	PRJEB4909
55623	SCAFFOLD	99.42	0.2	131192	33	2117143	Streptococcus pneumoniae	Streptococcus pneumoniae	98.3297	GCA_900027565.1	PRJEB4909
55625	SCAFFOLD	99.5	0.21	122379	33	2090619	Streptococcus pneumoniae	Streptococcus pneumoniae	98.4873	GCA_900027575.1	PRJEB4909
55627	SCAFFOLD	99.19	0.2	102875	34	2092472	Streptococcus pneumoniae	Streptococcus pneumoniae	98.4298	GCA_900027585.1	PRJEB4909
55629	SCAFFOLD	99.42	0.25	140704	39	2057618	Streptococcus pneumoniae	Streptococcus pneumoniae	98.6062	GCA_900027595.1	PRJEB4909
55630	SCAFFOLD	99.81	0.21	92738	38	2040019	Streptococcus pneumoniae	Streptococcus pneumoniae	98.6063	GCA_900027605.1	PRJEB4909
55631	SCAFFOLD	99.42	0.2	117161	33	2051183	Streptococcus pneumoniae	Streptococcus pneumoniae	98.5366	GCA_900027615.1	PRJEB4909
55633	SCAFFOLD	99.42	0.2	132272	21	1993289	Streptococcus pneumoniae	Streptococcus pneumoniae	98.6293	GCA_900027625.1	PRJEB4909
55634	SCAFFOLD	99.42	0.2	174529	20	2012809	Streptococcus pneumoniae	Streptococcus pneumoniae	98.6077	GCA_900027635.1	PRJEB4909
55635	SCAFFOLD	99.6	0.21	109355	30	2015239	Streptococcus pneumoniae	Streptococcus pneumoniae	98.5819	GCA_900027645.1	PRJEB4909
55637	SCAFFOLD	99.6	0.21	185121	46	2122660	Streptococcus pneumoniae	Streptococcus pneumoniae	98.5756	GCA_900027655.1	PRJEB4909
55639	SCAFFOLD	99.6	0.21	106247	56	2175708	Streptococcus pneumoniae	Streptococcus pneumoniae	98.5204	GCA_900027665.1	PRJEB4909
55640	SCAFFOLD	99.6	0.77	459862	18	2055517	Streptococcus pneumoniae	Streptococcus pneumoniae	98.582	GCA_900027675.1	PRJEB4909
55641	SCAFFOLD	99.42	0.25	128576	39	2077660	Streptococcus pneumoniae	Streptococcus pneumoniae	98.4779	GCA_900027685.1	PRJEB4909
55643	SCAFFOLD	99.74	0.2	106816	35	2087297	Streptococcus pneumoniae	Streptococcus pneumoniae	98.6658	GCA_900027695.1	PRJEB4909
55644	SCAFFOLD	99.82	0.2	118337	28	2054940	Streptococcus pneumoniae	Streptococcus pneumoniae	98.4494	GCA_900027705.1	PRJEB4909
55646	SCAFFOLD	99.42	0.2	131740	33	2065951	Streptococcus pneumoniae	Streptococcus pneumoniae	98.5127	GCA_900027715.1	PRJEB4909
55648	SCAFFOLD	99.82	0.25	146149	35	2127295	Streptococcus pneumoniae	Streptococcus pneumoniae	98.6808	GCA_900027725.1	PRJEB4909
55650	SCAFFOLD	99.39	0.77	217480	27	2044137	Streptococcus pneumoniae	Streptococcus pneumoniae	98.5662	GCA_900027735.1	PRJEB4909
55651	SCAFFOLD	99.6	0.21	71446	54	2122063	Streptococcus pneumoniae	Streptococcus pneumoniae	98.4476	GCA_900027745.1	PRJEB4909
55652	SCAFFOLD	99.42	0.2	101490	38	2059508	Streptococcus pneumoniae	Streptococcus pneumoniae	98.5144	GCA_900027765.1	PRJEB4909
55654	SCAFFOLD	99.42	0.2	121325	27	2050793	Streptococcus pneumoniae	Streptococcus pneumoniae	98.5351	GCA_900027755.1	PRJEB4909
55656	SCAFFOLD	99.82	0.2	136137	27	2088130	Streptococcus pneumoniae	Streptococcus pneumoniae	98.6453	GCA_900027775.1	PRJEB4909
55657	SCAFFOLD	99.42	0.2	102941	38	2067579	Streptococcus pneumoniae	Streptococcus pneumoniae	98.5006	GCA_900027785.1	PRJEB4909
55659	SCAFFOLD	99.42	0.2	142526	28	2053402	Streptococcus pneumoniae	Streptococcus pneumoniae	98.5097	GCA_900027795.1	PRJEB4909
55661	SCAFFOLD	99.42	0.6	147287	23	2067052	Streptococcus pneumoniae	Streptococcus pneumoniae	98.6675	GCA_900027805.1	PRJEB4909
55662	SCAFFOLD	99.82	0.2	194804	30	1987792	Streptococcus pneumoniae	Streptococcus pneumoniae	98.6189	GCA_900027815.1	PRJEB4909
55725	SCAFFOLD	99.18	0.26	129672	29	2129528	Streptococcus pneumoniae	Streptococcus pneumoniae	98.5506	GCA_900028155.1	PRJEB4909
55726	SCAFFOLD	99.38	0.2	130801	42	2192782	Streptococcus pneumoniae	Streptococcus pneumoniae	98.27	GCA_900028165.1	PRJEB4909
55727	SCAFFOLD	99.6	0.77	464643	17	2066815	Streptococcus pneumoniae	Streptococcus pneumoniae	98.4889	GCA_900028175.1	PRJEB4909
55729	SCAFFOLD	99.42	0.2	238647	18	1980252	Streptococcus pneumoniae	Streptococcus pneumoniae	98.6377	GCA_900028185.1	PRJEB4909
55730	SCAFFOLD	99.18	0.21	67144	53	1996309	Streptococcus pneumoniae	Streptococcus pneumoniae	98.4751	GCA_900028205.1	PRJEB4909
55731	SCAFFOLD	99.42	0.2	337903	25	2057713	Streptococcus pneumoniae	Streptococcus pneumoniae	98.5497	GCA_900028195.1	PRJEB4909
55732	SCAFFOLD	99.6	0.21	102024	45	2128212	Streptococcus pneumoniae	Streptococcus pneumoniae	98.4853	GCA_900028215.1	PRJEB4909
55735	SCAFFOLD	99.1	0.21	76210	43	1992514	Streptococcus pneumoniae	Streptococcus pneumoniae	98.4807	GCA_900028225.1	PRJEB4909
55736	SCAFFOLD	99.82	0.2	139624	20	1968096	Streptococcus pneumoniae	Streptococcus pneumoniae	98.6402	GCA_900028235.1	PRJEB4909
55737	SCAFFOLD	99.6	0.21	120758	36	2076300	Streptococcus pneumoniae	Streptococcus pneumoniae	98.5645	GCA_900028265.1	PRJEB4909
55738	SCAFFOLD	99.77	0.21	82577	36	2003598	Streptococcus pneumoniae	Streptococcus pneumoniae	98.6238	GCA_900028245.1	PRJEB4909
55741	SCAFFOLD	99.82	0.2	86727	50	2114067	Streptococcus pneumoniae	Streptococcus pneumoniae	98.537	GCA_900028275.1	PRJEB4909
55742	SCAFFOLD	99.6	0.21	60929	56	2113290	Streptococcus pneumoniae	Streptococcus pneumoniae	98.3239	GCA_900028285.1	PRJEB4909
55744	SCAFFOLD	99.42	0.2	118433	24	2056914	Streptococcus pneumoniae	Streptococcus pneumoniae	98.547	GCA_900028295.1	PRJEB4909
55745	SCAFFOLD	99.38	0.2	101512	35	2061400	Streptococcus pneumoniae	Streptococcus pneumoniae	98.5337	GCA_900028305.1	PRJEB4909
55747	SCAFFOLD	99.62	0.2	181727	31	2008563	Streptococcus pneumoniae	Streptococcus pneumoniae	98.5977	GCA_900028315.1	PRJEB4909
55748	SCAFFOLD	99.6	0.21	71662	56	2043549	Streptococcus pneumoniae	Streptococcus pneumoniae	98.4952	GCA_900028325.1	PRJEB4909
55750	SCAFFOLD	99.42	0.2	100252	51	2118643	Streptococcus pneumoniae	Streptococcus pneumoniae	98.379	GCA_900028345.1	PRJEB4909
55751	SCAFFOLD	99.18	0.21	67314	44	1994308	Streptococcus pneumoniae	Streptococcus pneumoniae	98.4974	GCA_900028335.1	PRJEB4909
55753	SCAFFOLD	99.81	0.21	128835	43	2069382	Streptococcus pneumoniae	Streptococcus pneumoniae	98.5134	GCA_900028355.1	PRJEB4909
55755	SCAFFOLD	99.6	0.21	81567	58	2066509	Streptococcus pneumoniae	Streptococcus pneumoniae	98.6137	GCA_900028365.1	PRJEB4909
55756	SCAFFOLD	99.42	0.2	243243	19	1994271	Streptococcus pneumoniae	Streptococcus pneumoniae	98.6243	GCA_900028375.1	PRJEB4909
55758	SCAFFOLD	99.42	0.24	90207	51	2071455	Streptococcus pneumoniae	Streptococcus pneumoniae	98.4962	GCA_900028385.1	PRJEB4909
55760	SCAFFOLD	99.6	0.26	78040	44	2120060	Streptococcus pneumoniae	Streptococcus pneumoniae	98.5151	GCA_900028395.1	PRJEB4909
55761	SCAFFOLD	99.82	0.2	172881	24	2015076	Streptococcus pneumoniae	Streptococcus pneumoniae	98.6102	GCA_900028415.1	PRJEB4909
55762	SCAFFOLD	99.42	0.2	196503	20	1981392	Streptococcus pneumoniae	Streptococcus pneumoniae	98.6386	GCA_900028405.1	PRJEB4909
55763	SCAFFOLD	99.78	0.2	218404	18	2015043	Streptococcus pneumoniae	Streptococcus pneumoniae	98.5734	GCA_900028425.1	PRJEB4909
55765	SCAFFOLD	99.52	0.21	56638	63	2087359	Streptococcus pneumoniae	Streptococcus pneumoniae	98.6855	GCA_900028435.1	PRJEB4909
55766	SCAFFOLD	99.42	0.2	126063	24	2015276	Streptococcus pneumoniae	Streptococcus pneumoniae	98.5689	GCA_900028445.1	PRJEB4909
55768	SCAFFOLD	99.6	0.21	56386	74	2084649	Streptococcus pneumoniae	Streptococcus pneumoniae	98.6818	GCA_900028465.1	PRJEB4909
55769	SCAFFOLD	99.55	0.21	96835	46	2043105	Streptococcus pneumoniae	Streptococcus pneumoniae	98.7064	GCA_900028455.1	PRJEB4909
55771	SCAFFOLD	99.18	0.21	69685	50	1981893	Streptococcus pneumoniae	Streptococcus pneumoniae	98.5222	GCA_900028475.1	PRJEB4909
55773	SCAFFOLD	99.18	0.21	79198	47	1989653	Streptococcus pneumoniae	Streptococcus pneumoniae	98.4921	GCA_900028485.1	PRJEB4909
55775	SCAFFOLD	99.42	0.2	174862	24	2082467	Streptococcus pneumoniae	Streptococcus pneumoniae	98.6333	GCA_900028495.1	PRJEB4909
55776	SCAFFOLD	99.6	0.26	108514	48	2096745	Streptococcus pneumoniae	Streptococcus pneumoniae	98.5916	GCA_900028505.1	PRJEB4909
55778	SCAFFOLD	99.82	0.2	99475	37	2067914	Streptococcus pneumoniae	Streptococcus pneumoniae	98.4102	GCA_900028515.1	PRJEB4909
55779	SCAFFOLD	99.42	0.2	118468	22	1980203	Streptococcus pneumoniae	Streptococcus pneumoniae	98.632	GCA_900028525.1	PRJEB4909
55782	SCAFFOLD	99.18	0.21	102570	44	2132417	Streptococcus pneumoniae	Streptococcus pneumoniae	98.5146	GCA_900028535.1	PRJEB4909
55783	SCAFFOLD	99.6	0.21	100898	39	2085695	Streptococcus pneumoniae	Streptococcus pneumoniae	98.462	GCA_900028555.1	PRJEB4909
55785	SCAFFOLD	99.42	0.69	83972	47	2083178	Streptococcus pneumoniae	Streptococcus pneumoniae	98.4077	GCA_900028545.1	PRJEB4909
55788	SCAFFOLD	99.42	0.2	105155	41	2114250	Streptococcus pneumoniae	Streptococcus pneumoniae	98.3719	GCA_900028565.1	PRJEB4909
55789	SCAFFOLD	99.18	0.26	80214	53	1988705	Streptococcus pneumoniae	Streptococcus pneumoniae	98.4752	GCA_900028575.1	PRJEB4909
55791	SCAFFOLD	99.42	0.2	87883	48	2151078	Streptococcus pneumoniae	Streptococcus pneumoniae	98.5558	GCA_900028585.1	PRJEB4909
55792	SCAFFOLD	99.82	0.2	208178	22	1980668	Streptococcus pneumoniae	Streptococcus pneumoniae	98.6551	GCA_900028595.1	PRJEB4909
55793	SCAFFOLD	99.76	0.21	117254	37	2097628	Streptococcus pneumoniae	Streptococcus pneumoniae	98.356	GCA_900028605.1	PRJEB4909
55795	SCAFFOLD	99.42	0.69	84320	51	2066262	Streptococcus pneumoniae	Streptococcus pneumoniae	98.4079	GCA_900028615.1	PRJEB4909
55796	SCAFFOLD	99.82	0.2	133594	28	2051241	Streptococcus pneumoniae	Streptococcus pneumoniae	98.6769	GCA_900028625.1	PRJEB4909
55798	SCAFFOLD	99.18	0.21	70963	48	1989711	Streptococcus pneumoniae	Streptococcus pneumoniae	98.4865	GCA_900028635.1	PRJEB4909
55799	SCAFFOLD	99.6	0.77	459620	15	2060629	Streptococcus pneumoniae	Streptococcus pneumoniae	98.5472	GCA_900028645.1	PRJEB4909
55800	SCAFFOLD	99.6	0.21	106904	45	2130304	Streptococcus pneumoniae	Streptococcus pneumoniae	98.4835	GCA_900028655.1	PRJEB4909
55802	SCAFFOLD	99.72	0.25	164429	30	2077842	Streptococcus pneumoniae	Streptococcus pneumoniae	98.6278	GCA_900028665.1	PRJEB4909
55804	SCAFFOLD	99.82	0.25	175033	29	2055499	Streptococcus pneumoniae	Streptococcus pneumoniae	98.6277	GCA_900028685.1	PRJEB4909
55805	SCAFFOLD	99.42	0.6	128643	26	2052731	Streptococcus pneumoniae	Streptococcus pneumoniae	98.5875	GCA_900028695.1	PRJEB4909
55806	SCAFFOLD	99.52	0.21	105613	39	2045540	Streptococcus pneumoniae	Streptococcus pneumoniae	98.4924	GCA_900028705.1	PRJEB4909
55808	SCAFFOLD	99.81	0.21	79778	45	2038124	Streptococcus pneumoniae	Streptococcus pneumoniae	98.594	GCA_900028715.1	PRJEB4909
55809	SCAFFOLD	99.68	0.2	193609	22	1980821	Streptococcus pneumoniae	Streptococcus pneumoniae	98.6773	GCA_900028725.1	PRJEB4909
55811	SCAFFOLD	99.42	0.2	145180	32	2109477	Streptococcus pneumoniae	Streptococcus pneumoniae	98.4304	GCA_900028735.1	PRJEB4909
55813	SCAFFOLD	99.6	0.21	57320	61	2086117	Streptococcus pneumoniae	Streptococcus pneumoniae	98.7193	GCA_900028765.1	PRJEB4909
55815	SCAFFOLD	99.18	0.21	76211	47	1992586	Streptococcus pneumoniae	Streptococcus pneumoniae	98.4749	GCA_900028775.1	PRJEB4909
55817	SCAFFOLD	99.62	0.2	119749	33	2070901	Streptococcus pneumoniae	Streptococcus pneumoniae	98.5109	GCA_900028785.1	PRJEB4909
55818	SCAFFOLD	99.71	0.21	92563	31	2003718	Streptococcus pneumoniae	Streptococcus pneumoniae	98.6438	GCA_900028795.1	PRJEB4909
55819	SCAFFOLD	99.82	0.2	173468	27	2004775	Streptococcus pneumoniae	Streptococcus pneumoniae	98.5986	GCA_900028805.1	PRJEB4909
55820	SCAFFOLD	99.6	0.21	131494	36	2111032	Streptococcus pneumoniae	Streptococcus pneumoniae	98.457	GCA_900028815.1	PRJEB4909
55822	SCAFFOLD	99.42	0.2	69838	56	2112427	Streptococcus pneumoniae	Streptococcus pneumoniae	98.3781	GCA_900028825.1	PRJEB4909
55824	SCAFFOLD	99.82	0.2	196034	22	2017266	Streptococcus pneumoniae	Streptococcus pneumoniae	98.5945	GCA_900028835.1	PRJEB4909
55825	SCAFFOLD	99.18	0.21	77423	45	1993754	Streptococcus pneumoniae	Streptococcus pneumoniae	98.4791	GCA_900028845.1	PRJEB4909
55827	SCAFFOLD	99.6	0.21	145096	27	2056929	Streptococcus pneumoniae	Streptococcus pneumoniae	98.5738	GCA_900028855.1	PRJEB4909
55828	SCAFFOLD	99.18	0.21	69659	47	1990910	Streptococcus pneumoniae	Streptococcus pneumoniae	98.4834	GCA_900028865.1	PRJEB4909
55830	SCAFFOLD	99.34	0.2	132841	26	1978863	Streptococcus pneumoniae	Streptococcus pneumoniae	98.6075	GCA_900028875.1	PRJEB4909
55832	SCAFFOLD	99.52	0.21	58776	61	2123496	Streptococcus pneumoniae	Streptococcus pneumoniae	98.7084	GCA_900028885.1	PRJEB4909
55833	SCAFFOLD	99.02	0.2	74225	52	2119844	Streptococcus pneumoniae	Streptococcus pneumoniae	98.4328	GCA_900028895.1	PRJEB4909
55834	SCAFFOLD	99.82	0.2	118988	41	2131310	Streptococcus pneumoniae	Streptococcus pneumoniae	98.4867	GCA_900028905.1	PRJEB4909
55836	SCAFFOLD	99.82	0.2	218446	17	2015806	Streptococcus pneumoniae	Streptococcus pneumoniae	98.5817	GCA_900028915.1	PRJEB4909
55838	SCAFFOLD	99.42	0.2	117301	30	2049448	Streptococcus pneumoniae	Streptococcus pneumoniae	98.5401	GCA_900028925.1	PRJEB4909
55839	SCAFFOLD	99.18	0.21	71660	43	1992066	Streptococcus pneumoniae	Streptococcus pneumoniae	98.4887	GCA_900028935.1	PRJEB4909
55841	SCAFFOLD	99.82	0.2	193686	21	2014450	Streptococcus pneumoniae	Streptococcus pneumoniae	98.6162	GCA_900028945.1	PRJEB4909
55842	SCAFFOLD	99.18	0.21	77992	49	1994147	Streptococcus pneumoniae	Streptococcus pneumoniae	98.5063	GCA_900028955.1	PRJEB4909
55844	SCAFFOLD	99.42	0.2	104790	39	2043699	Streptococcus pneumoniae	Streptococcus pneumoniae	98.4013	GCA_900028965.1	PRJEB4909
55846	SCAFFOLD	99.6	0.21	134673	42	2165088	Streptococcus pneumoniae	Streptococcus pneumoniae	98.3796	GCA_900028995.1	PRJEB4909
55847	SCAFFOLD	99.18	0.21	78016	45	1988712	Streptococcus pneumoniae	Streptococcus pneumoniae	98.4566	GCA_900028985.1	PRJEB4909
55848	SCAFFOLD	99.72	0.2	123032	34	2060503	Streptococcus pneumoniae	Streptococcus pneumoniae	98.5191	GCA_900028975.1	PRJEB4909
55850	SCAFFOLD	99.81	0.21	117102	40	2059203	Streptococcus pneumoniae	Streptococcus pneumoniae	98.3148	GCA_900029005.1	PRJEB4909
55885	SCAFFOLD	99.42	0.2	115414	32	2048112	Streptococcus pneumoniae	Streptococcus pneumoniae	98.5224	GCA_900029215.1	PRJEB4909
55909	SCAFFOLD	99.42	0.25	134571	36	2073171	Streptococcus pneumoniae	Streptococcus pneumoniae	98.5183	GCA_900029385.1	PRJEB4909
55911	SCAFFOLD	99.5	0.21	81799	49	2066326	Streptococcus pneumoniae	Streptococcus pneumoniae	98.5016	GCA_900029395.1	PRJEB4909
55912	SCAFFOLD	99.6	0.77	267373	22	2061403	Streptococcus pneumoniae	Streptococcus pneumoniae	98.5447	GCA_900029405.1	PRJEB4909
55913	SCAFFOLD	99.02	0.2	116576	46	2164329	Streptococcus pneumoniae	Streptococcus pneumoniae	98.5658	GCA_900029415.1	PRJEB4909
55915	SCAFFOLD	99.42	0.2	126100	21	2011048	Streptococcus pneumoniae	Streptococcus pneumoniae	98.5587	GCA_900029425.1	PRJEB4909
55917	SCAFFOLD	99.56	0.77	123984	29	2121292	Streptococcus pneumoniae	Streptococcus pneumoniae	98.5872	GCA_900029435.1	PRJEB4909
55918	SCAFFOLD	99.18	0.21	71453	46	1992335	Streptococcus pneumoniae	Streptococcus pneumoniae	98.4972	GCA_900029445.1	PRJEB4909
55920	SCAFFOLD	99.6	0.21	66155	55	2119374	Streptococcus pneumoniae	Streptococcus pneumoniae	98.4459	GCA_900029455.1	PRJEB4909
55921	SCAFFOLD	99.81	0.21	82344	45	2112744	Streptococcus pneumoniae	Streptococcus pneumoniae	98.5337	GCA_900029465.1	PRJEB4909
55924	SCAFFOLD	99.42	0.2	197251	19	1988560	Streptococcus pneumoniae	Streptococcus pneumoniae	98.6217	GCA_900029485.1	PRJEB4909
55926	SCAFFOLD	99.6	0.21	71851	41	2047499	Streptococcus pneumoniae	Streptococcus pneumoniae	98.5563	GCA_900029475.1	PRJEB4909
55927	SCAFFOLD	99.18	0.21	69693	51	1992436	Streptococcus pneumoniae	Streptococcus pneumoniae	98.4852	GCA_900029505.1	PRJEB4909
55928	SCAFFOLD	99.39	0.21	76706	42	2024902	Streptococcus pneumoniae	Streptococcus pneumoniae	98.5703	GCA_900029495.1	PRJEB4909
55930	SCAFFOLD	99.6	0.21	146679	38	2134766	Streptococcus pneumoniae	Streptococcus pneumoniae	98.4562	GCA_900029515.1	PRJEB4909
55931	SCAFFOLD	99.81	0.21	161678	28	2153815	Streptococcus pneumoniae	Streptococcus pneumoniae	98.3796	GCA_900029525.1	PRJEB4909
55933	SCAFFOLD	99.82	0.2	56265	66	2127450	Streptococcus pneumoniae	Streptococcus pneumoniae	98.5628	GCA_900029535.1	PRJEB4909
55934	SCAFFOLD	99.42	0.2	124309	33	2089121	Streptococcus pneumoniae	Streptococcus pneumoniae	98.4766	GCA_900029545.1	PRJEB4909
55936	SCAFFOLD	99.6	0.21	127093	42	2081111	Streptococcus pneumoniae	Streptococcus pneumoniae	98.5688	GCA_900029555.1	PRJEB4909
55937	SCAFFOLD	99.39	0.21	129128	38	2158925	Streptococcus pneumoniae	Streptococcus pneumoniae	98.4617	GCA_900029575.1	PRJEB4909
55938	SCAFFOLD	99.82	0.25	255000	30	2116154	Streptococcus pneumoniae	Streptococcus pneumoniae	98.6458	GCA_900029585.1	PRJEB4909
55939	SCAFFOLD	99.42	0.2	87036	46	2118418	Streptococcus pneumoniae	Streptococcus pneumoniae	98.4295	GCA_900029565.1	PRJEB4909
55941	SCAFFOLD	99.02	0.2	98957	50	2101749	Streptococcus pneumoniae	Streptococcus pneumoniae	98.374	GCA_900029595.1	PRJEB4909
55944	SCAFFOLD	99.42	0.2	109880	45	2189311	Streptococcus pneumoniae	Streptococcus pneumoniae	98.2432	GCA_900029605.1	PRJEB4909
55946	SCAFFOLD	99.6	0.21	56985	70	2191794	Streptococcus pneumoniae	Streptococcus pneumoniae	98.3659	GCA_900029615.1	PRJEB4909
55947	SCAFFOLD	99.18	0.21	74928	54	2088207	Streptococcus pneumoniae	Streptococcus pneumoniae	98.447	GCA_900029625.1	PRJEB4909
55949	SCAFFOLD	99.18	0.21	69482	52	1993707	Streptococcus pneumoniae	Streptococcus pneumoniae	98.468	GCA_900029645.1	PRJEB4909
55950	SCAFFOLD	99.6	0.21	85374	50	2114242	Streptococcus pneumoniae	Streptococcus pneumoniae	98.6016	GCA_900029635.1	PRJEB4909
55952	SCAFFOLD	99.82	0.6	111535	45	2187755	Streptococcus pneumoniae	Streptococcus pneumoniae	98.5354	GCA_900029655.1	PRJEB4909
55953	SCAFFOLD	99.6	0.21	58014	58	2085731	Streptococcus pneumoniae	Streptococcus pneumoniae	98.7087	GCA_900029665.1	PRJEB4909
55955	SCAFFOLD	99.6	0.21	125792	41	2073266	Streptococcus pneumoniae	Streptococcus pneumoniae	98.4924	GCA_900029675.1	PRJEB4909
55957	SCAFFOLD	99.18	0.21	57752	55	1991467	Streptococcus pneumoniae	Streptococcus pneumoniae	98.4891	GCA_900029685.1	PRJEB4909
55958	SCAFFOLD	99.82	0.2	99424	28	2051924	Streptococcus pneumoniae	Streptococcus pneumoniae	98.482	GCA_900029695.1	PRJEB4909
55960	SCAFFOLD	99.72	0.2	285483	20	2014333	Streptococcus pneumoniae	Streptococcus pneumoniae	98.6115	GCA_900029705.1	PRJEB4909
55961	SCAFFOLD	99.42	0.2	185182	22	2060948	Streptococcus pneumoniae	Streptococcus pneumoniae	98.6165	GCA_900029715.1	PRJEB4909
55962	SCAFFOLD	99.6	0.26	94890	34	2132540	Streptococcus pneumoniae	Streptococcus pneumoniae	98.5447	GCA_900029725.1	PRJEB4909
55964	SCAFFOLD	99.82	0.2	94589	40	2058866	Streptococcus pneumoniae	Streptococcus pneumoniae	98.5258	GCA_900029735.1	PRJEB4909
55965	SCAFFOLD	99.42	0.2	126100	26	2011888	Streptococcus pneumoniae	Streptococcus pneumoniae	98.5579	GCA_900029745.1	PRJEB4909
55967	SCAFFOLD	99.81	0.21	92907	39	2001360	Streptococcus pneumoniae	Streptococcus pneumoniae	98.6138	GCA_900029755.1	PRJEB4909
55968	SCAFFOLD	99.42	0.2	192232	22	1977169	Streptococcus pneumoniae	Streptococcus pneumoniae	98.6291	GCA_900029765.1	PRJEB4909
55970	SCAFFOLD	99.18	0.21	76260	47	1988193	Streptococcus pneumoniae	Streptococcus pneumoniae	98.4337	GCA_900029775.1	PRJEB4909
55971	SCAFFOLD	99.6	0.21	102337	41	2025926	Streptococcus pneumoniae	Streptococcus pneumoniae	98.5888	GCA_900029785.1	PRJEB4909
55972	SCAFFOLD	99.02	0.2	78586	48	2117577	Streptococcus pneumoniae	Streptococcus pneumoniae	98.4066	GCA_900029795.1	PRJEB4909
55988	SCAFFOLD	99.72	0.25	164391	32	2115223	Streptococcus pneumoniae	Streptococcus pneumoniae	98.6123	GCA_900029925.1	PRJEB4909
55990	SCAFFOLD	99.42	0.2	76276	50	2114386	Streptococcus pneumoniae	Streptococcus pneumoniae	98.3725	GCA_900029935.1	PRJEB4909
55991	SCAFFOLD	99.42	0.2	118774	30	1979865	Streptococcus pneumoniae	Streptococcus pneumoniae	98.6401	GCA_900029955.1	PRJEB4909
55992	SCAFFOLD	99.82	0.2	178011	21	1981920	Streptococcus pneumoniae	Streptococcus pneumoniae	98.659	GCA_900029945.1	PRJEB4909
55994	SCAFFOLD	99.82	0.2	172789	21	2014494	Streptococcus pneumoniae	Streptococcus pneumoniae	98.6016	GCA_900029965.1	PRJEB4909
55998	SCAFFOLD	99.42	0.2	115432	35	2053383	Streptococcus pneumoniae	Streptococcus pneumoniae	98.5092	GCA_900029985.1	PRJEB4909
56000	SCAFFOLD	99.42	0.2	115979	35	2067583	Streptococcus pneumoniae	Streptococcus pneumoniae	98.5202	GCA_900029995.1	PRJEB4909
56003	SCAFFOLD	99.42	0.2	152299	28	2020958	Streptococcus pneumoniae	Streptococcus pneumoniae	98.5629	GCA_900030015.1	PRJEB4909
56004	SCAFFOLD	99.62	0.2	136069	28	2087577	Streptococcus pneumoniae	Streptococcus pneumoniae	98.7104	GCA_900030005.1	PRJEB4909
56006	SCAFFOLD	99.6	0.77	120767	31	2088036	Streptococcus pneumoniae	Streptococcus pneumoniae	98.5545	GCA_900030025.1	PRJEB4909
56008	SCAFFOLD	99.82	0.2	99284	33	2051207	Streptococcus pneumoniae	Streptococcus pneumoniae	98.4919	GCA_900030035.1	PRJEB4909
56009	SCAFFOLD	99.78	0.2	212033	28	2052803	Streptococcus pneumoniae	Streptococcus pneumoniae	98.5992	GCA_900030045.1	PRJEB4909
56011	SCAFFOLD	99.82	0.2	75096	47	2154509	Streptococcus pneumoniae	Streptococcus pneumoniae	98.5817	GCA_900030055.1	PRJEB4909
56012	SCAFFOLD	99.6	0.21	87003	49	2029001	Streptococcus pneumoniae	Streptococcus pneumoniae	98.4631	GCA_900030065.1	PRJEB4909
56014	SCAFFOLD	99.82	0.6	104553	48	2142247	Streptococcus pneumoniae	Streptococcus pneumoniae	98.5243	GCA_900030075.1	PRJEB4909
56015	SCAFFOLD	99.42	0.2	106612	37	2090428	Streptococcus pneumoniae	Streptococcus pneumoniae	98.4488	GCA_900030085.1	PRJEB4909
56017	SCAFFOLD	99.66	0.25	180904	31	2069361	Streptococcus pneumoniae	Streptococcus pneumoniae	98.6765	GCA_900030095.1	PRJEB4909
56019	SCAFFOLD	99.18	0.21	78014	48	1991259	Streptococcus pneumoniae	Streptococcus pneumoniae	98.5129	GCA_900030105.1	PRJEB4909
56020	SCAFFOLD	99.42	0.2	191091	22	2063361	Streptococcus pneumoniae	Streptococcus pneumoniae	98.4755	GCA_900030115.1	PRJEB4909
56024	SCAFFOLD	99.6	0.21	68636	51	2121583	Streptococcus pneumoniae	Streptococcus pneumoniae	98.4207	GCA_900030135.1	PRJEB4909
56025	SCAFFOLD	99.6	0.21	137007	32	2040679	Streptococcus pneumoniae	Streptococcus pneumoniae	98.5679	GCA_900030145.1	PRJEB4909
56026	SCAFFOLD	99.6	0.21	102779	42	2053288	Streptococcus pneumoniae	Streptococcus pneumoniae	98.5875	GCA_900030155.1	PRJEB4909
56028	SCAFFOLD	99.81	0.21	82005	39	2003244	Streptococcus pneumoniae	Streptococcus pneumoniae	98.5913	GCA_900030165.1	PRJEB4909
56030	SCAFFOLD	99.12	0.2	150544	30	2066213	Streptococcus pneumoniae	Streptococcus pneumoniae	98.4917	GCA_900030175.1	PRJEB4909
56031	SCAFFOLD	99.6	0.77	204611	20	2061563	Streptococcus pneumoniae	Streptococcus pneumoniae	98.593	GCA_900030185.1	PRJEB4909
56033	SCAFFOLD	99.82	0.2	196935	20	1983175	Streptococcus pneumoniae	Streptococcus pneumoniae	98.6685	GCA_900030195.1	PRJEB4909
56036	SCAFFOLD	99.42	0.2	171636	29	2042785	Streptococcus pneumoniae	Streptococcus pneumoniae	98.4506	GCA_900030205.1	PRJEB4909
56037	SCAFFOLD	99.42	0.2	193477	23	2019756	Streptococcus pneumoniae	Streptococcus pneumoniae	98.5672	GCA_900030215.1	PRJEB4909
56038	SCAFFOLD	99.6	0.21	92918	44	2022584	Streptococcus pneumoniae	Streptococcus pneumoniae	98.5951	GCA_900030225.1	PRJEB4909
56040	SCAFFOLD	99.18	0.21	77398	44	1992672	Streptococcus pneumoniae	Streptococcus pneumoniae	98.4867	GCA_900030235.1	PRJEB4909
56042	SCAFFOLD	99.18	0.21	93351	43	1993258	Streptococcus pneumoniae	Streptococcus pneumoniae	98.5173	GCA_900030245.1	PRJEB4909
56043	SCAFFOLD	99.42	0.2	247628	20	2004829	Streptococcus pneumoniae	Streptococcus pneumoniae	98.5746	GCA_900030255.1	PRJEB4909
56044	SCAFFOLD	99.13	0.21	79336	46	1994849	Streptococcus pneumoniae	Streptococcus pneumoniae	98.4662	GCA_900030265.1	PRJEB4909
56046	SCAFFOLD	99.42	0.2	253902	26	2026545	Streptococcus pneumoniae	Streptococcus pneumoniae	98.6794	GCA_900030275.1	PRJEB4909
56047	SCAFFOLD	99.62	0.25	81972	51	2089027	Streptococcus pneumoniae	Streptococcus pneumoniae	98.3035	GCA_900030285.1	PRJEB4909
56049	SCAFFOLD	99.18	0.27	69274	57	1985965	Streptococcus pneumoniae	Streptococcus pneumoniae	98.4809	GCA_900030295.1	PRJEB4909
56050	SCAFFOLD	99.6	0.21	109284	46	2070774	Streptococcus pneumoniae	Streptococcus pneumoniae	98.5063	GCA_900030305.1	PRJEB4909
56051	SCAFFOLD	99.42	0.2	128075	31	2050096	Streptococcus pneumoniae	Streptococcus pneumoniae	98.5243	GCA_900030315.1	PRJEB4909
56054	SCAFFOLD	99.82	0.25	196227	28	2108752	Streptococcus pneumoniae	Streptococcus pneumoniae	98.6131	GCA_900030325.1	PRJEB4909
56055	SCAFFOLD	99.6	0.21	131850	37	2114020	Streptococcus pneumoniae	Streptococcus pneumoniae	98.5134	GCA_900030335.1	PRJEB4909
56056	SCAFFOLD	99.6	0.21	54753	67	2089796	Streptococcus pneumoniae	Streptococcus pneumoniae	98.709	GCA_900030345.1	PRJEB4909
56058	SCAFFOLD	99.6	0.21	55540	62	2134428	Streptococcus pneumoniae	Streptococcus pneumoniae	98.7147	GCA_900030355.1	PRJEB4909
56060	SCAFFOLD	99.42	0.2	83196	51	1983671	Streptococcus pneumoniae	Streptococcus pneumoniae	98.522	GCA_900030365.1	PRJEB4909
56061	SCAFFOLD	99.82	0.2	193683	24	2015195	Streptococcus pneumoniae	Streptococcus pneumoniae	98.5951	GCA_900030375.1	PRJEB4909
56063	SCAFFOLD	99.32	0.2	130600	35	2056833	Streptococcus pneumoniae	Streptococcus pneumoniae	98.5052	GCA_900030385.1	PRJEB4909
56064	SCAFFOLD	99.6	0.21	55904	74	2115711	Streptococcus pneumoniae	Streptococcus pneumoniae	98.3363	GCA_900030395.1	PRJEB4909
56066	SCAFFOLD	99.32	0.2	176392	29	2056812	Streptococcus pneumoniae	Streptococcus pneumoniae	98.6031	GCA_900030405.1	PRJEB4909
56068	SCAFFOLD	99.29	0.2	142505	29	2050155	Streptococcus pneumoniae	Streptococcus pneumoniae	98.5263	GCA_900030415.1	PRJEB4909
56069	SCAFFOLD	99.82	0.2	338562	17	2013276	Streptococcus pneumoniae	Streptococcus pneumoniae	98.5763	GCA_900030425.1	PRJEB4909
56070	SCAFFOLD	99.6	0.21	122415	38	2136371	Streptococcus pneumoniae	Streptococcus pneumoniae	98.4753	GCA_900030435.1	PRJEB4909
56072	SCAFFOLD	99.82	0.2	134024	31	2092319	Streptococcus pneumoniae	Streptococcus pneumoniae	98.5865	GCA_900030445.1	PRJEB4909
56074	SCAFFOLD	99.6	0.21	108588	35	1976178	Streptococcus pneumoniae	Streptococcus pneumoniae	98.5717	GCA_900030485.1	PRJEB4909
56075	SCAFFOLD	99.52	0.21	59782	57	2088066	Streptococcus pneumoniae	Streptococcus pneumoniae	98.6943	GCA_900030495.1	PRJEB4909
56077	SCAFFOLD	99.18	0.21	72957	51	1991583	Streptococcus pneumoniae	Streptococcus pneumoniae	98.4573	GCA_900030505.1	PRJEB4909
56079	SCAFFOLD	99.42	0.2	146576	38	2077489	Streptococcus pneumoniae	Streptococcus pneumoniae	98.4709	GCA_900030515.1	PRJEB4909
56081	SCAFFOLD	99.34	0.2	243208	21	1973818	Streptococcus pneumoniae	Streptococcus pneumoniae	98.6248	GCA_900030535.1	PRJEB4909
56082	SCAFFOLD	99.82	0.2	97882	38	2058503	Streptococcus pneumoniae	Streptococcus pneumoniae	98.4807	GCA_900030525.1	PRJEB4909
56084	SCAFFOLD	99.82	0.2	164062	28	2045213	Streptococcus pneumoniae	Streptococcus pneumoniae	98.7022	GCA_900030545.1	PRJEB4909
56086	SCAFFOLD	99.42	0.2	196639	19	1993987	Streptococcus pneumoniae	Streptococcus pneumoniae	98.6193	GCA_900030555.1	PRJEB4909
56089	SCAFFOLD	99.32	0.2	191607	28	2056033	Streptococcus pneumoniae	Streptococcus pneumoniae	98.5988	GCA_900030575.1	PRJEB4909
56090	SCAFFOLD	99.18	0.21	71720	53	1993554	Streptococcus pneumoniae	Streptococcus pneumoniae	98.4631	GCA_900030585.1	PRJEB4909
56092	SCAFFOLD	99.42	0.2	65931	43	2064008	Streptococcus pneumoniae	Streptococcus pneumoniae	98.5343	GCA_900030595.1	PRJEB4909
56094	SCAFFOLD	99.13	0.21	119746	33	2083981	Streptococcus pneumoniae	Streptococcus pneumoniae	98.5501	GCA_900030605.1	PRJEB4909
56095	SCAFFOLD	99.34	0.2	75354	53	2101592	Streptococcus pneumoniae	Streptococcus pneumoniae	98.3689	GCA_900030615.1	PRJEB4909
56097	SCAFFOLD	99.82	0.2	196947	26	2051417	Streptococcus pneumoniae	Streptococcus pneumoniae	98.6908	GCA_900030635.1	PRJEB4909
56098	SCAFFOLD	99.81	0.21	126041	43	2065136	Streptococcus pneumoniae	Streptococcus pneumoniae	98.3042	GCA_900030625.1	PRJEB4909
56100	SCAFFOLD	99.81	0.21	92671	35	1999766	Streptococcus pneumoniae	Streptococcus pneumoniae	98.5939	GCA_900030645.1	PRJEB4909
56101	SCAFFOLD	99.82	0.2	186203	26	2050918	Streptococcus pneumoniae	Streptococcus pneumoniae	98.7186	GCA_900030655.1	PRJEB4909
56102	SCAFFOLD	99.42	0.2	138584	33	2114497	Streptococcus pneumoniae	Streptococcus pneumoniae	98.392	GCA_900030665.1	PRJEB4909
56104	SCAFFOLD	99.42	0.2	171102	26	2019709	Streptococcus pneumoniae	Streptococcus pneumoniae	98.6259	GCA_900030675.1	PRJEB4909
56105	SCAFFOLD	99.5	0.26	238851	24	2077173	Streptococcus pneumoniae	Streptococcus pneumoniae	98.5768	GCA_900030685.1	PRJEB4909
56108	SCAFFOLD	99.39	0.77	215886	18	2074672	Streptococcus pneumoniae	Streptococcus pneumoniae	98.4852	GCA_900030705.1	PRJEB4909
56110	SCAFFOLD	99.42	0.2	74682	59	2120034	Streptococcus pneumoniae	Streptococcus pneumoniae	98.419	GCA_900030715.1	PRJEB4909
56111	SCAFFOLD	99.82	0.6	114291	45	2172374	Streptococcus pneumoniae	Streptococcus pneumoniae	98.5266	GCA_900030725.1	PRJEB4909
56113	SCAFFOLD	99.42	0.2	110763	37	2066227	Streptococcus pneumoniae	Streptococcus pneumoniae	98.5002	GCA_900030765.1	PRJEB4909
56114	SCAFFOLD	99.55	0.21	132166	34	2029337	Streptococcus pneumoniae	Streptococcus pneumoniae	98.6213	GCA_900030745.1	PRJEB4909
56115	SCAFFOLD	99.82	0.2	114130	40	2037454	Streptococcus pneumoniae	Streptococcus pneumoniae	98.6413	GCA_900030735.1	PRJEB4909
56117	SCAFFOLD	99.55	0.21	121997	38	2040647	Streptococcus pneumoniae	Streptococcus pneumoniae	98.5298	GCA_900030775.1	PRJEB4909
56119	SCAFFOLD	99.72	0.2	93854	40	2059379	Streptococcus pneumoniae	Streptococcus pneumoniae	98.4749	GCA_900030785.1	PRJEB4909
56120	SCAFFOLD	99.6	0.29	102573	35	2106515	Streptococcus pneumoniae	Streptococcus pneumoniae	98.3873	GCA_900030795.1	PRJEB4909
56121	SCAFFOLD	99.32	0.2	108468	34	2053372	Streptococcus pneumoniae	Streptococcus pneumoniae	98.4785	GCA_900030805.1	PRJEB4909
56123	SCAFFOLD	99.82	0.2	88243	40	2095173	Streptococcus pneumoniae	Streptococcus pneumoniae	98.4656	GCA_900030815.1	PRJEB4909
56124	SCAFFOLD	99.18	0.21	76277	43	1993015	Streptococcus pneumoniae	Streptococcus pneumoniae	98.4757	GCA_900030825.1	PRJEB4909
56125	SCAFFOLD	99.82	0.2	99181	42	2060229	Streptococcus pneumoniae	Streptococcus pneumoniae	98.5183	GCA_900030835.1	PRJEB4909
56128	SCAFFOLD	99.82	0.2	197793	29	2014872	Streptococcus pneumoniae	Streptococcus pneumoniae	98.6096	GCA_900030855.1	PRJEB4909
56131	SCAFFOLD	99.52	0.21	95941	47	2062939	Streptococcus pneumoniae	Streptococcus pneumoniae	98.5434	GCA_900030865.1	PRJEB4909
56169	SCAFFOLD	99.6	0.21	179269	30	2002483	Streptococcus pneumoniae	Streptococcus pneumoniae	98.6181	GCA_900031095.1	PRJEB4909
56170	SCAFFOLD	99.81	0.21	104982	41	2106151	Streptococcus pneumoniae	Streptococcus pneumoniae	98.3449	GCA_900031085.1	PRJEB4909
56172	SCAFFOLD	99.6	0.21	87557	45	2058170	Streptococcus pneumoniae	Streptococcus pneumoniae	98.593	GCA_900031115.1	PRJEB4909
56174	SCAFFOLD	99.42	0.25	128753	38	2111003	Streptococcus pneumoniae	Streptococcus pneumoniae	98.5304	GCA_900031125.1	PRJEB4909
56176	SCAFFOLD	99.18	0.21	69661	50	1992207	Streptococcus pneumoniae	Streptococcus pneumoniae	98.4886	GCA_900031135.1	PRJEB4909
56178	SCAFFOLD	99.52	0.21	129554	35	2044668	Streptococcus pneumoniae	Streptococcus pneumoniae	98.4942	GCA_900031145.1	PRJEB4909
56180	SCAFFOLD	99.52	0.26	124207	34	2096031	Streptococcus pneumoniae	Streptococcus pneumoniae	98.5608	GCA_900031155.1	PRJEB4909
56181	SCAFFOLD	99.6	0.21	120549	38	2128603	Streptococcus pneumoniae	Streptococcus pneumoniae	98.5294	GCA_900031165.1	PRJEB4909
56182	SCAFFOLD	99.12	0.2	126460	29	2092817	Streptococcus pneumoniae	Streptococcus pneumoniae	98.4424	GCA_900031175.1	PRJEB4909
56184	SCAFFOLD	99.42	0.2	189690	23	2040056	Streptococcus pneumoniae	Streptococcus pneumoniae	98.4832	GCA_900031185.1	PRJEB4909
56185	SCAFFOLD	99.81	0.21	92799	44	2002004	Streptococcus pneumoniae	Streptococcus pneumoniae	98.6688	GCA_900031195.1	PRJEB4909
56187	SCAFFOLD	99.6	0.42	137729	28	2096735	Streptococcus pneumoniae	Streptococcus pneumoniae	98.5483	GCA_900031205.1	PRJEB4909
56188	SCAFFOLD	99.6	0.21	87720	51	2116339	Streptococcus pneumoniae	Streptococcus pneumoniae	98.3836	GCA_900031215.1	PRJEB4909
56190	SCAFFOLD	99.82	0.2	197037	32	2095929	Streptococcus pneumoniae	Streptococcus pneumoniae	98.572	GCA_900031225.1	PRJEB4909
56192	SCAFFOLD	99.42	0.25	166690	34	2074710	Streptococcus pneumoniae	Streptococcus pneumoniae	98.5152	GCA_900031245.1	PRJEB4909
56194	SCAFFOLD	99.32	0.2	234361	26	2091253	Streptococcus pneumoniae	Streptococcus pneumoniae	98.5016	GCA_900031255.1	PRJEB4909
56196	SCAFFOLD	99.42	0.2	124291	34	2119899	Streptococcus pneumoniae	Streptococcus pneumoniae	98.3506	GCA_900031265.1	PRJEB4909
56197	SCAFFOLD	99.55	0.21	115729	36	1977001	Streptococcus pneumoniae	Streptococcus pneumoniae	98.5375	GCA_900031275.1	PRJEB4909
56199	SCAFFOLD	99.6	0.21	75009	55	2141398	Streptococcus pneumoniae	Streptococcus pneumoniae	98.5295	GCA_900031285.1	PRJEB4909
56200	SCAFFOLD	99.56	0.77	207667	23	2059088	Streptococcus pneumoniae	Streptococcus pneumoniae	98.549	GCA_900031295.1	PRJEB4909
56202	SCAFFOLD	99.6	0.21	93794	42	2080422	Streptococcus pneumoniae	Streptococcus pneumoniae	98.5144	GCA_900031305.1	PRJEB4909
56203	SCAFFOLD	99.72	0.25	110670	40	2120101	Streptococcus pneumoniae	Streptococcus pneumoniae	98.6489	GCA_900031315.1	PRJEB4909
56204	SCAFFOLD	99.11	0.29	92542	36	2066996	Streptococcus pneumoniae	Streptococcus pneumoniae	98.4339	GCA_900031325.1	PRJEB4909
56206	SCAFFOLD	99.72	0.2	102153	38	2060176	Streptococcus pneumoniae	Streptococcus pneumoniae	98.4974	GCA_900031335.1	PRJEB4909
56207	SCAFFOLD	99.52	0.21	104080	44	2055475	Streptococcus pneumoniae	Streptococcus pneumoniae	98.6633	GCA_900031345.1	PRJEB4909
56209	SCAFFOLD	99.42	0.2	337116	19	2046589	Streptococcus pneumoniae	Streptococcus pneumoniae	98.4895	GCA_900031355.1	PRJEB4909
56210	SCAFFOLD	99.82	0.2	276512	22	2043295	Streptococcus pneumoniae	Streptococcus pneumoniae	98.6124	GCA_900031365.1	PRJEB4909
56212	SCAFFOLD	99.42	0.2	309094	21	2017780	Streptococcus pneumoniae	Streptococcus pneumoniae	98.56	GCA_900031375.1	PRJEB4909
56235	SCAFFOLD	99.6	0.21	71884	61	2138164	Streptococcus pneumoniae	Streptococcus pneumoniae	98.6937	GCA_900031515.1	PRJEB4909
56237	SCAFFOLD	99.81	0.21	104712	35	2000273	Streptococcus pneumoniae	Streptococcus pneumoniae	98.6178	GCA_900031525.1	PRJEB4909
56239	SCAFFOLD	99.72	0.2	128704	34	2064116	Streptococcus pneumoniae	Streptococcus pneumoniae	98.5583	GCA_900031535.1	PRJEB4909
56263	SCAFFOLD	99.42	0.25	94070	42	2108916	Streptococcus pneumoniae	Streptococcus pneumoniae	98.51	GCA_900031725.1	PRJEB4909
56264	SCAFFOLD	99.82	0.2	128934	37	2046695	Streptococcus pneumoniae	Streptococcus pneumoniae	98.7265	GCA_900031735.1	PRJEB4909
56266	SCAFFOLD	99.5	0.21	122394	55	2117643	Streptococcus pneumoniae	Streptococcus pneumoniae	98.5025	GCA_900031745.1	PRJEB4909
56267	SCAFFOLD	99.34	0.2	80874	53	2114558	Streptococcus pneumoniae	Streptococcus pneumoniae	98.3895	GCA_900031755.1	PRJEB4909
56268	SCAFFOLD	99.42	0.2	85562	48	1985174	Streptococcus pneumoniae	Streptococcus pneumoniae	98.4924	GCA_900031765.1	PRJEB4909
56270	SCAFFOLD	99.42	0.2	129848	26	1976817	Streptococcus pneumoniae	Streptococcus pneumoniae	98.5851	GCA_900031775.1	PRJEB4909
56271	SCAFFOLD	99.42	0.2	214349	30	2082625	Streptococcus pneumoniae	Streptococcus pneumoniae	98.6381	GCA_900031785.1	PRJEB4909
56272	SCAFFOLD	99.18	0.21	79061	46	1991724	Streptococcus pneumoniae	Streptococcus pneumoniae	98.495	GCA_900031795.1	PRJEB4909
56273	SCAFFOLD	99.6	0.21	102136	41	2119350	Streptococcus pneumoniae	Streptococcus pneumoniae	98.4732	GCA_900031805.1	PRJEB4909
56275	SCAFFOLD	99.42	0.2	127927	35	2076737	Streptococcus pneumoniae	Streptococcus pneumoniae	98.5743	GCA_900031815.1	PRJEB4909
56276	SCAFFOLD	99.6	0.21	101244	44	2125470	Streptococcus pneumoniae	Streptococcus pneumoniae	98.5114	GCA_900031825.1	PRJEB4909
56277	SCAFFOLD	99.5	0.21	137577	36	2129577	Streptococcus pneumoniae	Streptococcus pneumoniae	98.4767	GCA_900031835.1	PRJEB4909
56278	SCAFFOLD	99.82	0.2	193726	25	2013785	Streptococcus pneumoniae	Streptococcus pneumoniae	98.5956	GCA_900031845.1	PRJEB4909
56280	SCAFFOLD	99.82	0.2	218580	24	2014878	Streptococcus pneumoniae	Streptococcus pneumoniae	98.6109	GCA_900031855.1	PRJEB4909
56281	SCAFFOLD	99.18	0.21	71657	48	1991938	Streptococcus pneumoniae	Streptococcus pneumoniae	98.4728	GCA_900031865.1	PRJEB4909
56282	SCAFFOLD	99.42	0.2	213068	22	2021292	Streptococcus pneumoniae	Streptococcus pneumoniae	98.5496	GCA_900031875.1	PRJEB4909
56283	SCAFFOLD	99.42	0.25	121892	63	2195168	Streptococcus pneumoniae	Streptococcus pneumoniae	98.4999	GCA_900031885.1	PRJEB4909
56284	SCAFFOLD	99.18	0.27	79275	42	1992903	Streptococcus pneumoniae	Streptococcus pneumoniae	98.444	GCA_900031895.1	PRJEB4909
56285	SCAFFOLD	99.6	0.26	115289	36	2131546	Streptococcus pneumoniae	Streptococcus pneumoniae	98.5479	GCA_900031905.1	PRJEB4909
56286	SCAFFOLD	99.18	0.21	71644	46	1993091	Streptococcus pneumoniae	Streptococcus pneumoniae	98.4702	GCA_900031915.1	PRJEB4909
56289	SCAFFOLD	99.42	0.25	130946	40	2114137	Streptococcus pneumoniae	Streptococcus pneumoniae	98.49	GCA_900031925.1	PRJEB4909
56290	SCAFFOLD	99.6	0.21	64469	58	2059111	Streptococcus pneumoniae	Streptococcus pneumoniae	98.6148	GCA_900031945.1	PRJEB4909
56291	SCAFFOLD	99.42	0.2	85572	51	2157989	Streptococcus pneumoniae	Streptococcus pneumoniae	98.5544	GCA_900031935.1	PRJEB4909
56293	SCAFFOLD	99.82	0.2	193746	26	2014034	Streptococcus pneumoniae	Streptococcus pneumoniae	98.6107	GCA_900031955.1	PRJEB4909
56294	SCAFFOLD	99.82	0.2	99210	35	2060443	Streptococcus pneumoniae	Streptococcus pneumoniae	98.5124	GCA_900031965.1	PRJEB4909
56295	SCAFFOLD	99.42	0.2	149814	24	2001214	Streptococcus pneumoniae	Streptococcus pneumoniae	98.6405	GCA_900031975.1	PRJEB4909
56296	SCAFFOLD	99.6	0.29	251938	23	2034585	Streptococcus pneumoniae	Streptococcus pneumoniae	98.5037	GCA_900031985.1	PRJEB4909
56298	SCAFFOLD	99.42	0.2	130323	31	2091317	Streptococcus pneumoniae	Streptococcus pneumoniae	98.4616	GCA_900031995.1	PRJEB4909
56300	SCAFFOLD	99.42	0.2	469080	18	2040145	Streptococcus pneumoniae	Streptococcus pneumoniae	98.5056	GCA_900032005.1	PRJEB4909
56317	SCAFFOLD	99.6	0.21	86708	44	2061808	Streptococcus pneumoniae	Streptococcus pneumoniae	98.6214	GCA_900032155.1	PRJEB4909
56318	SCAFFOLD	99.82	0.2	147897	40	2130886	Streptococcus pneumoniae	Streptococcus pneumoniae	98.5998	GCA_900032145.1	PRJEB4909
56321	SCAFFOLD	99.81	0.21	111882	32	1973246	Streptococcus pneumoniae	Streptococcus pneumoniae	98.5121	GCA_900032175.1	PRJEB4909
56322	SCAFFOLD	99.42	0.2	147983	39	2059093	Streptococcus pneumoniae	Streptococcus pneumoniae	98.4213	GCA_900032185.1	PRJEB4909
56323	SCAFFOLD	99.06	0.25	174813	47	2128400	Streptococcus pneumoniae	Streptococcus pneumoniae	98.4283	GCA_900032205.1	PRJEB4909
56325	SCAFFOLD	99.18	0.21	69867	52	1993537	Streptococcus pneumoniae	Streptococcus pneumoniae	98.4966	GCA_900032215.1	PRJEB4909
56326	SCAFFOLD	99.42	0.2	309099	18	1981314	Streptococcus pneumoniae	Streptococcus pneumoniae	98.6185	GCA_900032225.1	PRJEB4909
56327	SCAFFOLD	99.32	0.2	109752	39	2060128	Streptococcus pneumoniae	Streptococcus pneumoniae	98.5384	GCA_900032235.1	PRJEB4909
56329	SCAFFOLD	99.42	0.2	71779	49	2074378	Streptococcus pneumoniae	Streptococcus pneumoniae	98.4642	GCA_900032245.1	PRJEB4909
56330	SCAFFOLD	99.29	0.2	176929	27	2059964	Streptococcus pneumoniae	Streptococcus pneumoniae	98.5566	GCA_900032265.1	PRJEB4909
56332	SCAFFOLD	99.02	0.2	181678	30	2073365	Streptococcus pneumoniae	Streptococcus pneumoniae	98.5318	GCA_900032275.1	PRJEB4909
56333	SCAFFOLD	99.82	0.2	218812	23	2017045	Streptococcus pneumoniae	Streptococcus pneumoniae	98.591	GCA_900032285.1	PRJEB4909
56334	SCAFFOLD	99.81	0.21	81829	37	2001406	Streptococcus pneumoniae	Streptococcus pneumoniae	98.6216	GCA_900032295.1	PRJEB4909
56336	SCAFFOLD	99.42	0.2	178977	26	1980448	Streptococcus pneumoniae	Streptococcus pneumoniae	98.6537	GCA_900032315.1	PRJEB4909
56337	SCAFFOLD	99.26	0.2	188874	31	2057163	Streptococcus pneumoniae	Streptococcus pneumoniae	98.5187	GCA_900032305.1	PRJEB4909
56338	SCAFFOLD	99.72	0.25	125374	28	2108660	Streptococcus pneumoniae	Streptococcus pneumoniae	98.6462	GCA_900032325.1	PRJEB4909
56339	SCAFFOLD	99.62	0.2	177925	23	2015304	Streptococcus pneumoniae	Streptococcus pneumoniae	98.6277	GCA_900032335.1	PRJEB4909
56340	SCAFFOLD	99.52	0.21	127735	36	2043896	Streptococcus pneumoniae	Streptococcus pneumoniae	98.522	GCA_900032345.1	PRJEB4909
56341	SCAFFOLD	99.42	0.2	196831	21	2014505	Streptococcus pneumoniae	Streptococcus pneumoniae	98.6077	GCA_900032355.1	PRJEB4909
56343	SCAFFOLD	99.82	0.2	195735	40	2128340	Streptococcus pneumoniae	Streptococcus pneumoniae	98.5707	GCA_900032365.1	PRJEB4909
56344	SCAFFOLD	99.82	0.2	108394	37	2060553	Streptococcus pneumoniae	Streptococcus pneumoniae	98.5133	GCA_900032375.1	PRJEB4909
56345	SCAFFOLD	99.42	0.2	196641	20	1994432	Streptococcus pneumoniae	Streptococcus pneumoniae	98.6188	GCA_900032385.1	PRJEB4909
56346	SCAFFOLD	99.81	0.21	79778	39	2003878	Streptococcus pneumoniae	Streptococcus pneumoniae	98.5975	GCA_900032395.1	PRJEB4909
56348	SCAFFOLD	99.6	0.21	101002	31	2031058	Streptococcus pneumoniae	Streptococcus pneumoniae	98.5301	GCA_900032405.1	PRJEB4909
56401	SCAFFOLD	99.81	0.21	188129	28	1991525	Streptococcus pneumoniae	Streptococcus pneumoniae	98.5108	GCA_900032765.1	PRJEB4909
56402	SCAFFOLD	99.18	0.21	79273	41	1991028	Streptococcus pneumoniae	Streptococcus pneumoniae	98.4768	GCA_900032775.1	PRJEB4909
56404	SCAFFOLD	99.18	0.21	71703	44	1986583	Streptococcus pneumoniae	Streptococcus pneumoniae	98.4997	GCA_900032785.1	PRJEB4909
56408	SCAFFOLD	99.52	0.77	459644	23	2063580	Streptococcus pneumoniae	Streptococcus pneumoniae	98.5688	GCA_900032805.1	PRJEB4909
56411	SCAFFOLD	99.82	0.2	193636	25	2015199	Streptococcus pneumoniae	Streptococcus pneumoniae	98.594	GCA_900032815.1	PRJEB4909
56412	SCAFFOLD	99.81	0.21	104182	41	2001837	Streptococcus pneumoniae	Streptococcus pneumoniae	98.6633	GCA_900032825.1	PRJEB4909
56414	SCAFFOLD	99.82	0.2	218888	23	2052664	Streptococcus pneumoniae	Streptococcus pneumoniae	98.6142	GCA_900032835.1	PRJEB4909
56415	SCAFFOLD	99.42	0.2	252664	23	1972888	Streptococcus pneumoniae	Streptococcus pneumoniae	98.5967	GCA_900032845.1	PRJEB4909
56418	SCAFFOLD	99.42	0.6	146895	29	2065952	Streptococcus pneumoniae	Streptococcus pneumoniae	98.6412	GCA_900032855.1	PRJEB4909
56419	SCAFFOLD	99.42	0.2	252692	20	1977030	Streptococcus pneumoniae	Streptococcus pneumoniae	98.6046	GCA_900032865.1	PRJEB4909
56420	SCAFFOLD	99.82	0.2	185484	22	2093819	Streptococcus pneumoniae	Streptococcus pneumoniae	98.7031	GCA_900032885.1	PRJEB4909
56422	SCAFFOLD	99.82	0.2	136079	25	2004795	Streptococcus pneumoniae	Streptococcus pneumoniae	98.608	GCA_900032875.1	PRJEB4909
56423	SCAFFOLD	99.6	0.21	72027	68	2119634	Streptococcus pneumoniae	Streptococcus pneumoniae	98.5608	GCA_900032895.1	PRJEB4909
56425	SCAFFOLD	99.82	0.2	97938	49	2063900	Streptococcus pneumoniae	Streptococcus pneumoniae	98.5707	GCA_900032905.1	PRJEB4909
56426	SCAFFOLD	99.6	0.21	60170	60	2085310	Streptococcus pneumoniae	Streptococcus pneumoniae	98.7106	GCA_900032915.1	PRJEB4909
56428	SCAFFOLD	99.6	0.21	95933	32	2082683	Streptococcus pneumoniae	Streptococcus pneumoniae	98.4507	GCA_900032925.1	PRJEB4909
56429	SCAFFOLD	99.82	0.2	99328	28	2069967	Streptococcus pneumoniae	Streptococcus pneumoniae	98.4885	GCA_900032935.1	PRJEB4909
56430	SCAFFOLD	99.72	0.25	153752	37	2082460	Streptococcus pneumoniae	Streptococcus pneumoniae	98.6193	GCA_900032945.1	PRJEB4909
56431	SCAFFOLD	99.6	0.21	66155	72	2155653	Streptococcus pneumoniae	Streptococcus pneumoniae	98.3841	GCA_900032955.1	PRJEB4909
56432	SCAFFOLD	99.42	0.2	195372	20	2021941	Streptococcus pneumoniae	Streptococcus pneumoniae	98.5284	GCA_900032965.1	PRJEB4909
56434	SCAFFOLD	99.56	0.77	115623	28	2044350	Streptococcus pneumoniae	Streptococcus pneumoniae	98.5566	GCA_900032975.1	PRJEB4909
56435	SCAFFOLD	99.02	0.2	113535	32	2071233	Streptococcus pneumoniae	Streptococcus pneumoniae	98.5421	GCA_900032985.1	PRJEB4909
56437	SCAFFOLD	99.12	0.2	164743	28	2054397	Streptococcus pneumoniae	Streptococcus pneumoniae	98.5172	GCA_900032995.1	PRJEB4909
56438	SCAFFOLD	99.42	0.2	142527	27	2051210	Streptococcus pneumoniae	Streptococcus pneumoniae	98.5336	GCA_900033005.1	PRJEB4909
56439	SCAFFOLD	99.42	0.2	110163	29	1977511	Streptococcus pneumoniae	Streptococcus pneumoniae	98.5763	GCA_900033015.1	PRJEB4909
56441	SCAFFOLD	99.42	0.2	220217	19	1980546	Streptococcus pneumoniae	Streptococcus pneumoniae	98.6102	GCA_900033035.1	PRJEB4909
56442	SCAFFOLD	99.22	0.2	182757	27	2020548	Streptococcus pneumoniae	Streptococcus pneumoniae	98.5269	GCA_900033025.1	PRJEB4909
56443	SCAFFOLD	99.6	0.26	120130	33	2134000	Streptococcus pneumoniae	Streptococcus pneumoniae	98.5368	GCA_900033045.1	PRJEB4909
56445	SCAFFOLD	99.42	0.2	76244	54	2135267	Streptococcus pneumoniae	Streptococcus pneumoniae	98.4908	GCA_900033055.1	PRJEB4909
56496	SCAFFOLD	99.13	0.21	69660	50	1991665	Streptococcus pneumoniae	Streptococcus pneumoniae	98.4755	GCA_900033425.1	PRJEB4909
56498	SCAFFOLD	99.42	0.2	132814	22	1991059	Streptococcus pneumoniae	Streptococcus pneumoniae	98.6241	GCA_900033435.1	PRJEB4909
56499	SCAFFOLD	99.6	0.21	87443	54	2107638	Streptococcus pneumoniae	Streptococcus pneumoniae	98.6286	GCA_900033445.1	PRJEB4909
56500	SCAFFOLD	99.29	0.21	77401	45	2116868	Streptococcus pneumoniae	Streptococcus pneumoniae	98.462	GCA_900033455.1	PRJEB4909
56502	SCAFFOLD	99.71	0.21	93381	38	1992014	Streptococcus pneumoniae	Streptococcus pneumoniae	98.6127	GCA_900033465.1	PRJEB4909
56503	SCAFFOLD	99.66	0.2	204963	23	1987611	Streptococcus pneumoniae	Streptococcus pneumoniae	98.6175	GCA_900033475.1	PRJEB4909
56504	SCAFFOLD	99.42	0.2	97021	42	2073826	Streptococcus pneumoniae	Streptococcus pneumoniae	98.5007	GCA_900033485.1	PRJEB4909
56506	SCAFFOLD	99.42	0.25	82572	45	2071025	Streptococcus pneumoniae	Streptococcus pneumoniae	98.5087	GCA_900033495.1	PRJEB4909
56509	SCAFFOLD	99.76	0.21	120939	42	2066306	Streptococcus pneumoniae	Streptococcus pneumoniae	98.3434	GCA_900033515.1	PRJEB4909
56510	SCAFFOLD	99.42	0.25	109510	48	2151956	Streptococcus pneumoniae	Streptococcus pneumoniae	98.4849	GCA_900033525.1	PRJEB4909
56511	SCAFFOLD	99.42	0.25	143752	38	2112576	Streptococcus pneumoniae	Streptococcus pneumoniae	98.5263	GCA_900033535.1	PRJEB4909
56512	SCAFFOLD	99.42	0.2	69821	64	2114007	Streptococcus pneumoniae	Streptococcus pneumoniae	98.3832	GCA_900033545.1	PRJEB4909
56518	SCAFFOLD	99.82	0.2	129967	31	2059584	Streptococcus pneumoniae	Streptococcus pneumoniae	98.5147	GCA_900033575.1	PRJEB4909
56519	SCAFFOLD	99.6	0.21	128572	45	2114536	Streptococcus pneumoniae	Streptococcus pneumoniae	98.4591	GCA_900033585.1	PRJEB4909
56520	SCAFFOLD	99.6	0.29	168463	22	2032981	Streptococcus pneumoniae	Streptococcus pneumoniae	98.53	GCA_900033595.1	PRJEB4909
56523	SCAFFOLD	99.6	0.21	108192	34	2093194	Streptococcus pneumoniae	Streptococcus pneumoniae	98.4895	GCA_900033605.1	PRJEB4909
56534	SCAFFOLD	99.14	0.77	123978	30	2059794	Streptococcus pneumoniae	Streptococcus pneumoniae	98.6038	GCA_900033685.1	PRJEB4909
56549	SCAFFOLD	99.22	0.2	95933	34	2042666	Streptococcus pneumoniae	Streptococcus pneumoniae	98.349	GCA_900033785.1	PRJEB3084
56550	SCAFFOLD	99.18	0.21	83165	40	1991012	Streptococcus pneumoniae	Streptococcus pneumoniae	98.4989	GCA_900033795.1	PRJEB3084
56554	SCAFFOLD	99.42	0.6	160192	26	2075291	Streptococcus pneumoniae	Streptococcus pneumoniae	98.5504	GCA_900033855.1	PRJEB3084
56557	SCAFFOLD	99.22	2.94	80967	337	2296983	Streptococcus pneumoniae	Streptococcus pneumoniae	98.2942	GCA_900033865.1	PRJEB3084
56558	SCAFFOLD	99.22	1.26	102701	120	2135968	Streptococcus pneumoniae	Streptococcus pneumoniae	98.6248	GCA_900033875.1	PRJEB3084
56561	SCAFFOLD	99.24	0.59	145332	118	2163124	Streptococcus pneumoniae	Streptococcus pneumoniae	98.5886	GCA_900033885.1	PRJEB3084
56562	SCAFFOLD	99.76	1.63	69496	122	2119716	Streptococcus pneumoniae	Streptococcus pneumoniae	98.3498	GCA_900033895.1	PRJEB3084
56563	SCAFFOLD	99.82	0.2	146084	28	1973023	Streptococcus pneumoniae	Streptococcus pneumoniae	98.6759	GCA_900033915.1	PRJEB3084
56564	SCAFFOLD	99.18	0.96	79222	105	2022283	Streptococcus pneumoniae	Streptococcus pneumoniae	98.516	GCA_900033905.1	PRJEB3084
56565	SCAFFOLD	99.42	0.2	131678	25	2095459	Streptococcus pneumoniae	Streptococcus pneumoniae	98.5051	GCA_900033925.1	PRJEB3084
56566	SCAFFOLD	99.6	0.21	60492	60	2154234	Streptococcus pneumoniae	Streptococcus pneumoniae	98.3939	GCA_900033935.1	PRJEB3084
56568	SCAFFOLD	99.56	0.2	125524	43	2051019	Streptococcus pneumoniae	Streptococcus pneumoniae	98.6124	GCA_900033945.1	PRJEB3084
56569	SCAFFOLD	99.42	0.2	90895	37	2075065	Streptococcus pneumoniae	Streptococcus pneumoniae	98.2896	GCA_900033955.1	PRJEB3084
56571	SCAFFOLD	99.42	0.2	125993	35	2048432	Streptococcus pneumoniae	Streptococcus pneumoniae	98.3942	GCA_900033965.1	PRJEB3084
56572	SCAFFOLD	99.62	0.2	193627	23	1982253	Streptococcus pneumoniae	Streptococcus pneumoniae	98.6714	GCA_900033975.1	PRJEB3084
56573	SCAFFOLD	99.82	0.2	199816	29	2062173	Streptococcus pneumoniae	Streptococcus pneumoniae	98.5368	GCA_900033985.1	PRJEB3084
56574	SCAFFOLD	99.22	0.69	160000	33	2175291	Streptococcus pneumoniae	Streptococcus pneumoniae	98.4574	GCA_900033995.1	PRJEB4909
56575	SCAFFOLD	99.82	0.2	85038	31	2059392	Streptococcus pneumoniae	Streptococcus pneumoniae	98.5269	GCA_900034005.1	PRJEB4909
56577	SCAFFOLD	99.32	0.21	99280	41	2048015	Streptococcus pneumoniae	Streptococcus pneumoniae	98.4616	GCA_900034015.1	PRJEB4909
56578	SCAFFOLD	99.31	0.2	138285	28	2092327	Streptococcus pneumoniae	Streptococcus pneumoniae	98.4623	GCA_900034025.1	PRJEB4909
56579	SCAFFOLD	99.82	0.2	77668	44	2059737	Streptococcus pneumoniae	Streptococcus pneumoniae	98.5026	GCA_900034035.1	PRJEB4909
56581	SCAFFOLD	99.42	0.2	90038	54	2143311	Streptococcus pneumoniae	Streptococcus pneumoniae	98.346	GCA_900034045.1	PRJEB4909
56582	SCAFFOLD	99.46	0.21	105482	51	2153932	Streptococcus pneumoniae	Streptococcus pneumoniae	98.5319	GCA_900034055.1	PRJEB4909
56583	SCAFFOLD	99.6	0.26	111606	38	2137505	Streptococcus pneumoniae	Streptococcus pneumoniae	98.5592	GCA_900034065.1	PRJEB4909
56586	SCAFFOLD	99.81	0.21	82709	40	2001148	Streptococcus pneumoniae	Streptococcus pneumoniae	98.6077	GCA_900034075.1	PRJEB4909
56587	SCAFFOLD	99.6	0.21	122376	41	2103736	Streptococcus pneumoniae	Streptococcus pneumoniae	98.5593	GCA_900034085.1	PRJEB4909
56588	SCAFFOLD	99.82	0.2	187863	30	2088313	Streptococcus pneumoniae	Streptococcus pneumoniae	98.6954	GCA_900034095.1	PRJEB4909
56589	SCAFFOLD	99.15	0.2	195811	20	1981068	Streptococcus pneumoniae	Streptococcus pneumoniae	98.6604	GCA_900034105.1	PRJEB4909
56590	SCAFFOLD	99.6	0.21	133515	63	2135097	Streptococcus pneumoniae	Streptococcus pneumoniae	98.4675	GCA_900034115.1	PRJEB4909
56591	SCAFFOLD	99.6	0.21	118806	54	2154761	Streptococcus pneumoniae	Streptococcus pneumoniae	98.5324	GCA_900034125.1	PRJEB4909
56592	SCAFFOLD	99.81	0.21	120898	32	2055918	Streptococcus pneumoniae	Streptococcus pneumoniae	98.3131	GCA_900034145.1	PRJEB4909
56593	SCAFFOLD	99.42	0.25	117503	39	2072390	Streptococcus pneumoniae	Streptococcus pneumoniae	98.5321	GCA_900034135.1	PRJEB4909
56594	SCAFFOLD	99.18	0.21	71666	55	1991668	Streptococcus pneumoniae	Streptococcus pneumoniae	98.4802	GCA_900034155.1	PRJEB4909
56595	SCAFFOLD	99.42	0.2	123529	25	2057466	Streptococcus pneumoniae	Streptococcus pneumoniae	98.4581	GCA_900034175.1	PRJEB4909
56597	SCAFFOLD	99.02	0.2	223327	29	2138071	Streptococcus pneumoniae	Streptococcus pneumoniae	98.3652	GCA_900034165.1	PRJEB4909
56598	SCAFFOLD	99.6	0.21	74278	50	2106192	Streptococcus pneumoniae	Streptococcus pneumoniae	98.5733	GCA_900034185.1	PRJEB4909
56609	SCAFFOLD	99.6	0.21	143430	31	2016556	Streptococcus pneumoniae	Streptococcus pneumoniae	98.5298	GCA_900034355.1	PRJEB4909
56611	SCAFFOLD	99.42	0.2	270452	29	2137586	Streptococcus pneumoniae	Streptococcus pneumoniae	98.3821	GCA_900034365.1	PRJEB4909
56612	SCAFFOLD	99.6	0.21	89989	55	2084230	Streptococcus pneumoniae	Streptococcus pneumoniae	98.4083	GCA_900034395.1	PRJEB4909
56613	SCAFFOLD	99.32	0.6	109771	27	2065765	Streptococcus pneumoniae	Streptococcus pneumoniae	98.6529	GCA_900034375.1	PRJEB4909
56614	SCAFFOLD	99.42	0.2	113826	30	2092222	Streptococcus pneumoniae	Streptococcus pneumoniae	98.4073	GCA_900034385.1	PRJEB4909
56615	SCAFFOLD	99.82	0.25	105472	50	2200595	Streptococcus pneumoniae	Streptococcus pneumoniae	98.6379	GCA_900034405.1	PRJEB4909
56616	SCAFFOLD	99.39	0.77	216134	20	2093004	Streptococcus pneumoniae	Streptococcus pneumoniae	98.5602	GCA_900034415.1	PRJEB4909
56617	SCAFFOLD	99.32	0.2	137201	27	2106668	Streptococcus pneumoniae	Streptococcus pneumoniae	98.4278	GCA_900034425.1	PRJEB4909
56618	SCAFFOLD	99.82	0.2	77690	38	2059868	Streptococcus pneumoniae	Streptococcus pneumoniae	98.4988	GCA_900034445.1	PRJEB4909
56621	SCAFFOLD	99.56	0.2	109730	33	2095757	Streptococcus pneumoniae	Streptococcus pneumoniae	98.4977	GCA_900034475.1	PRJEB4909
56622	SCAFFOLD	99.18	0.21	207909	28	2085343	Streptococcus pneumoniae	Streptococcus pneumoniae	98.5601	GCA_900034465.1	PRJEB4909
56623	SCAFFOLD	99.82	0.2	165603	29	1979547	Streptococcus pneumoniae	Streptococcus pneumoniae	98.6414	GCA_900034485.1	PRJEB4909
56624	SCAFFOLD	99.82	0.2	315601	23	2052033	Streptococcus pneumoniae	Streptococcus pneumoniae	98.5898	GCA_900034495.1	PRJEB4909
56625	SCAFFOLD	99.82	0.6	93077	53	2182601	Streptococcus pneumoniae	Streptococcus pneumoniae	98.5728	GCA_900034505.1	PRJEB4909
56627	SCAFFOLD	99.82	0.25	149799	48	2155749	Streptococcus pneumoniae	Streptococcus pneumoniae	98.6086	GCA_900034515.1	PRJEB4909
56681	SCAFFOLD	99.6	0.21	108383	42	2139180	Streptococcus pneumoniae	Streptococcus pneumoniae	98.4462	GCA_900034955.1	PRJEB4909
56682	SCAFFOLD	99.6	0.21	120641	44	2122345	Streptococcus pneumoniae	Streptococcus pneumoniae	98.5465	GCA_900034975.1	PRJEB4909
56683	SCAFFOLD	99.51	0.21	121159	36	2079816	Streptococcus pneumoniae	Streptococcus pneumoniae	98.5161	GCA_900034985.1	PRJEB4909
56685	SCAFFOLD	99.42	0.2	126082	22	1986928	Streptococcus pneumoniae	Streptococcus pneumoniae	98.6337	GCA_900034995.1	PRJEB4909
56686	SCAFFOLD	99.6	0.21	114425	50	2156501	Streptococcus pneumoniae	Streptococcus pneumoniae	98.4891	GCA_900035005.1	PRJEB4909
56687	SCAFFOLD	99.32	0.2	179865	29	2118040	Streptococcus pneumoniae	Streptococcus pneumoniae	98.3739	GCA_900035015.1	PRJEB4909
56688	SCAFFOLD	99.42	0.2	190078	27	2040589	Streptococcus pneumoniae	Streptococcus pneumoniae	98.5045	GCA_900035045.1	PRJEB4909
56689	SCAFFOLD	99.18	0.21	92630	43	1992204	Streptococcus pneumoniae	Streptococcus pneumoniae	98.5075	GCA_900035035.1	PRJEB4909
56691	SCAFFOLD	99.42	0.2	196595	22	2021608	Streptococcus pneumoniae	Streptococcus pneumoniae	98.5662	GCA_900035025.1	PRJEB4909
56692	SCAFFOLD	99.72	0.2	97903	40	2058671	Streptococcus pneumoniae	Streptococcus pneumoniae	98.5074	GCA_900035055.1	PRJEB4909
56694	SCAFFOLD	99.42	0.2	124554	32	2101960	Streptococcus pneumoniae	Streptococcus pneumoniae	98.4369	GCA_900035065.1	PRJEB4909
56695	SCAFFOLD	99.56	0.77	106484	32	2121340	Streptococcus pneumoniae	Streptococcus pneumoniae	98.5856	GCA_900035085.1	PRJEB4909
56696	SCAFFOLD	99.52	0.21	68584	72	2175641	Streptococcus pneumoniae	Streptococcus pneumoniae	98.3622	GCA_900035075.1	PRJEB4909
56697	SCAFFOLD	99.18	0.21	60913	52	1992378	Streptococcus pneumoniae	Streptococcus pneumoniae	98.4861	GCA_900035095.1	PRJEB4909
56699	SCAFFOLD	99.52	0.26	76939	44	2091988	Streptococcus pneumoniae	Streptococcus pneumoniae	98.5577	GCA_900035105.1	PRJEB4909
56700	SCAFFOLD	99.42	0.25	128700	36	2076565	Streptococcus pneumoniae	Streptococcus pneumoniae	98.4832	GCA_900035115.1	PRJEB4909
56725	SCAFFOLD	99.42	0.2	192194	25	1972656	Streptococcus pneumoniae	Streptococcus pneumoniae	98.6165	GCA_900035305.1	PRJEB4909
56726	SCAFFOLD	99.42	0.2	215826	34	2116057	Streptococcus pneumoniae	Streptococcus pneumoniae	98.3678	GCA_900035315.1	PRJEB4909
56728	SCAFFOLD	99.18	0.21	61679	46	1990634	Streptococcus pneumoniae	Streptococcus pneumoniae	98.4963	GCA_900035335.1	PRJEB4909
56729	SCAFFOLD	99.42	0.2	274001	27	2045938	Streptococcus pneumoniae	Streptococcus pneumoniae	98.4811	GCA_900035355.1	PRJEB4909
56730	SCAFFOLD	99.82	0.25	123761	33	2084065	Streptococcus pneumoniae	Streptococcus pneumoniae	98.6578	GCA_900035345.1	PRJEB4909
56731	SCAFFOLD	99.6	0.21	66155	70	2121203	Streptococcus pneumoniae	Streptococcus pneumoniae	98.377	GCA_900035365.1	PRJEB4909
56733	SCAFFOLD	99.18	0.21	79352	47	1994487	Streptococcus pneumoniae	Streptococcus pneumoniae	98.4999	GCA_900035375.1	PRJEB4909
56734	SCAFFOLD	99.6	0.21	93183	51	2025842	Streptococcus pneumoniae	Streptococcus pneumoniae	98.6504	GCA_900035385.1	PRJEB4909
56735	SCAFFOLD	99.18	0.21	85093	44	1988192	Streptococcus pneumoniae	Streptococcus pneumoniae	98.4742	GCA_900035395.1	PRJEB4909
56771	SCAFFOLD	99.42	0.2	95208	32	2049122	Streptococcus pneumoniae	Streptococcus pneumoniae	98.3846	GCA_900035625.1	PRJEB3084
56815	SCAFFOLD	99.6	0.21	122514	55	2130883	Streptococcus pneumoniae	Streptococcus pneumoniae	98.5073	GCA_900036055.1	PRJEB4909
56816	SCAFFOLD	99.6	0.21	127819	35	2078481	Streptococcus pneumoniae	Streptococcus pneumoniae	98.5555	GCA_900036065.1	PRJEB4909
56817	SCAFFOLD	99.34	0.77	459700	16	2061252	Streptococcus pneumoniae	Streptococcus pneumoniae	98.582	GCA_900036075.1	PRJEB4909
56818	SCAFFOLD	99.6	0.21	78383	41	2105531	Streptococcus pneumoniae	Streptococcus pneumoniae	98.5751	GCA_900036085.1	PRJEB4909
56819	SCAFFOLD	99.6	0.77	204519	22	2062715	Streptococcus pneumoniae	Streptococcus pneumoniae	98.5062	GCA_900036095.1	PRJEB4909
56820	SCAFFOLD	99.12	0.2	96948	29	2054903	Streptococcus pneumoniae	Streptococcus pneumoniae	98.5533	GCA_900036105.1	PRJEB4909
56821	SCAFFOLD	99.6	0.21	51879	85	2070527	Streptococcus pneumoniae	Streptococcus pneumoniae	98.7136	GCA_900036115.1	PRJEB4909
56822	SCAFFOLD	99.18	0.21	81491	47	1988186	Streptococcus pneumoniae	Streptococcus pneumoniae	98.471	GCA_900036125.1	PRJEB4909
56823	SCAFFOLD	99.56	0.21	110522	45	2148460	Streptococcus pneumoniae	Streptococcus pneumoniae	98.4239	GCA_900036145.1	PRJEB4909
56824	SCAFFOLD	99.42	0.2	185921	25	1993747	Streptococcus pneumoniae	Streptococcus pneumoniae	98.6311	GCA_900036135.1	PRJEB4909
56825	SCAFFOLD	99.6	0.21	74964	48	2027492	Streptococcus pneumoniae	Streptococcus pneumoniae	98.6122	GCA_900036165.1	PRJEB4909
56826	SCAFFOLD	99.42	0.2	185070	31	2067495	Streptococcus pneumoniae	Streptococcus pneumoniae	98.5113	GCA_900036175.1	PRJEB4909
56827	SCAFFOLD	99.77	0.21	119715	36	2102704	Streptococcus pneumoniae	Streptococcus pneumoniae	98.315	GCA_900036185.1	PRJEB4909
56828	SCAFFOLD	99.34	0.64	102229	33	2042965	Streptococcus pneumoniae	Streptococcus pneumoniae	98.5404	GCA_900036195.1	PRJEB4909
56829	SCAFFOLD	99.42	0.2	74632	55	2118685	Streptococcus pneumoniae	Streptococcus pneumoniae	98.4214	GCA_900036205.1	PRJEB4909
56830	SCAFFOLD	99.18	0.21	59726	54	1994232	Streptococcus pneumoniae	Streptococcus pneumoniae	98.5001	GCA_900036215.1	PRJEB4909
56831	SCAFFOLD	99.6	0.21	133786	34	2058840	Streptococcus pneumoniae	Streptococcus pneumoniae	98.4271	GCA_900036225.1	PRJEB4909
56855	SCAFFOLD	99.18	0.21	79534	48	1991911	Streptococcus pneumoniae	Streptococcus pneumoniae	98.5192	GCA_900036435.1	PRJEB3084
56856	SCAFFOLD	99.42	0.2	131967	41	2105641	Streptococcus pneumoniae	Streptococcus pneumoniae	98.4047	GCA_900036445.1	PRJEB3084
56857	SCAFFOLD	99.42	0.86	105844	106	2046396	Streptococcus pneumoniae	Streptococcus pneumoniae	98.4395	GCA_900036455.1	PRJEB3084
56858	SCAFFOLD	99.18	0.21	96112	48	1994752	Streptococcus pneumoniae	Streptococcus pneumoniae	98.4627	GCA_900036465.1	PRJEB3084
56859	SCAFFOLD	99.6	0.26	201771	33	2120676	Streptococcus pneumoniae	Streptococcus pneumoniae	98.5598	GCA_900036475.1	PRJEB3084
56860	SCAFFOLD	99.6	0.21	122458	39	2111268	Streptococcus pneumoniae	Streptococcus pneumoniae	98.5025	GCA_900036515.1	PRJEB4909
56861	SCAFFOLD	99.68	0.2	193479	19	1980022	Streptococcus pneumoniae	Streptococcus pneumoniae	98.6646	GCA_900036535.1	PRJEB4909
56862	SCAFFOLD	99.18	0.21	71668	45	1990735	Streptococcus pneumoniae	Streptococcus pneumoniae	98.5003	GCA_900036545.1	PRJEB4909
56863	SCAFFOLD	99.64	0.2	200338	25	2015338	Streptococcus pneumoniae	Streptococcus pneumoniae	98.5923	GCA_900036555.1	PRJEB4909
56864	SCAFFOLD	99.6	0.77	150221	25	2040526	Streptococcus pneumoniae	Streptococcus pneumoniae	98.5395	GCA_900036565.1	PRJEB4909
56865	SCAFFOLD	99.42	0.2	84691	54	2118724	Streptococcus pneumoniae	Streptococcus pneumoniae	98.4386	GCA_900036575.1	PRJEB4909
56866	SCAFFOLD	99.81	0.21	261714	24	1996306	Streptococcus pneumoniae	Streptococcus pneumoniae	98.5079	GCA_900036585.1	PRJEB4909
56867	SCAFFOLD	99.18	0.21	71620	47	1991234	Streptococcus pneumoniae	Streptococcus pneumoniae	98.4618	GCA_900036595.1	PRJEB4909
56868	SCAFFOLD	99.6	0.21	117847	40	2120509	Streptococcus pneumoniae	Streptococcus pneumoniae	98.5275	GCA_900036605.1	PRJEB4909
56874	SCAFFOLD	99.18	0.21	71667	45	1992466	Streptococcus pneumoniae	Streptococcus pneumoniae	98.4868	GCA_900036655.1	PRJEB4909
56875	SCAFFOLD	99.42	0.25	117955	47	2110917	Streptococcus pneumoniae	Streptococcus pneumoniae	98.5181	GCA_900036665.1	PRJEB4909
56876	SCAFFOLD	99.81	0.21	82411	48	2112507	Streptococcus pneumoniae	Streptococcus pneumoniae	98.5263	GCA_900036675.1	PRJEB4909
56878	SCAFFOLD	99.6	0.21	115511	34	2075655	Streptococcus pneumoniae	Streptococcus pneumoniae	98.546	GCA_900036685.1	PRJEB4909
56906	SCAFFOLD	99.42	0.2	127428	35	2051623	Streptococcus pneumoniae	Streptococcus pneumoniae	98.3588	GCA_900036955.1	PRJEB3084
56911	SCAFFOLD	99.18	0.21	69559	51	1992940	Streptococcus pneumoniae	Streptococcus pneumoniae	98.4782	GCA_900037025.1	PRJEB3084
56912	SCAFFOLD	99.56	0.84	65225	100	2143510	Streptococcus pneumoniae	Streptococcus pneumoniae	98.3796	GCA_900037015.1	PRJEB3084
56913	SCAFFOLD	99.82	0.2	98480	44	2059837	Streptococcus pneumoniae	Streptococcus pneumoniae	98.5318	GCA_900037035.1	PRJEB3084
56914	SCAFFOLD	99.82	0.2	93333	44	2061268	Streptococcus pneumoniae	Streptococcus pneumoniae	98.574	GCA_900037045.1	PRJEB3084
56917	SCAFFOLD	99.42	0.6	107095	35	2038570	Streptococcus pneumoniae	Streptococcus pneumoniae	98.6319	GCA_900037075.1	PRJEB3084
56918	SCAFFOLD	99.39	0.77	155919	21	2068918	Streptococcus pneumoniae	Streptococcus pneumoniae	98.5194	GCA_900037115.1	PRJEB4909
56919	SCAFFOLD	99.82	0.2	226344	20	2016761	Streptococcus pneumoniae	Streptococcus pneumoniae	98.6024	GCA_900037125.1	PRJEB4909
56920	SCAFFOLD	99.82	0.2	84703	35	2059848	Streptococcus pneumoniae	Streptococcus pneumoniae	98.5425	GCA_900037135.1	PRJEB4909
56921	SCAFFOLD	99.6	0.21	99857	45	2113278	Streptococcus pneumoniae	Streptococcus pneumoniae	98.4625	GCA_900037145.1	PRJEB4909
56922	SCAFFOLD	99.18	0.2	70087	52	2115895	Streptococcus pneumoniae	Streptococcus pneumoniae	98.4129	GCA_900037155.1	PRJEB4909
56923	SCAFFOLD	99.42	0.2	201182	28	2048856	Streptococcus pneumoniae	Streptococcus pneumoniae	98.5189	GCA_900037165.1	PRJEB4909
56924	SCAFFOLD	99.81	0.21	93286	35	1991368	Streptococcus pneumoniae	Streptococcus pneumoniae	98.6054	GCA_900037175.1	PRJEB4909
56926	SCAFFOLD	99.81	0.21	123649	42	2109915	Streptococcus pneumoniae	Streptococcus pneumoniae	98.3279	GCA_900037195.1	PRJEB4909
56927	SCAFFOLD	99.35	0.2	89861	62	2118498	Streptococcus pneumoniae	Streptococcus pneumoniae	98.4524	GCA_900037205.1	PRJEB4909
56928	SCAFFOLD	99.82	0.2	359958	20	1983167	Streptococcus pneumoniae	Streptococcus pneumoniae	98.6621	GCA_900037215.1	PRJEB4909
56929	SCAFFOLD	99.82	0.2	119665	40	2059027	Streptococcus pneumoniae	Streptococcus pneumoniae	98.5361	GCA_900037225.1	PRJEB4909
56940	SCAFFOLD	99.6	0.77	459572	20	2062911	Streptococcus pneumoniae	Streptococcus pneumoniae	98.5225	GCA_900037425.1	PRJEB4909
56941	SCAFFOLD	99.81	0.21	107361	40	2060426	Streptococcus pneumoniae	Streptococcus pneumoniae	98.2915	GCA_900037415.1	PRJEB4909
56943	SCAFFOLD	99.22	0.69	126434	34	2181463	Streptococcus pneumoniae	Streptococcus pneumoniae	98.5109	GCA_900037435.1	PRJEB4909
56944	SCAFFOLD	99.32	0.2	120007	31	2104518	Streptococcus pneumoniae	Streptococcus pneumoniae	98.4147	GCA_900037445.1	PRJEB4909
56945	SCAFFOLD	99.42	0.6	133976	34	2079882	Streptococcus pneumoniae	Streptococcus pneumoniae	98.5643	GCA_900037455.1	PRJEB4909
56946	SCAFFOLD	99.42	0.2	140508	22	1986837	Streptococcus pneumoniae	Streptococcus pneumoniae	98.6119	GCA_900037485.1	PRJEB4909
56947	SCAFFOLD	99.6	0.77	219050	21	2089797	Streptococcus pneumoniae	Streptococcus pneumoniae	98.5957	GCA_900037465.1	PRJEB4909
56948	SCAFFOLD	99.82	0.2	285073	22	2016004	Streptococcus pneumoniae	Streptococcus pneumoniae	98.5962	GCA_900037475.1	PRJEB4909
56951	SCAFFOLD	99.39	0.77	151015	18	2090433	Streptococcus pneumoniae	Streptococcus pneumoniae	98.5763	GCA_900037495.1	PRJEB4909
56961	SCAFFOLD	99.42	0.2	90610	52	2139384	Streptococcus pneumoniae	Streptococcus pneumoniae	98.3642	GCA_900037625.1	PRJEB3084
57002	SCAFFOLD	99.6	0.21	80647	50	2033715	Streptococcus pneumoniae	Streptococcus pneumoniae	98.4841	GCA_900038005.1	PRJEB4909
57004	SCAFFOLD	99.35	0.21	109656	50	2125914	Streptococcus pneumoniae	Streptococcus pneumoniae	98.4633	GCA_900038015.1	PRJEB4909
57005	SCAFFOLD	99.6	0.29	127764	26	2035922	Streptococcus pneumoniae	Streptococcus pneumoniae	98.5085	GCA_900038025.1	PRJEB4909
57016	SCAFFOLD	99.37	1.55	126241	180	2163586	Streptococcus pneumoniae	Streptococcus pneumoniae	98.6025	GCA_900038115.1	PRJEB3084
57017	SCAFFOLD	99.42	0.2	95208	44	2028956	Streptococcus pneumoniae	Streptococcus pneumoniae	98.3583	GCA_900038125.1	PRJEB3084
57019	SCAFFOLD	99.02	0.2	262760	20	2061257	Streptococcus pneumoniae	Streptococcus pneumoniae	98.4788	GCA_900038135.1	PRJEB3084
57021	SCAFFOLD	99.42	0.2	79352	40	2030723	Streptococcus pneumoniae	Streptococcus pneumoniae	98.3437	GCA_900038155.1	PRJEB3084
57022	SCAFFOLD	99.42	0.2	126343	36	2076901	Streptococcus pneumoniae	Streptococcus pneumoniae	98.3315	GCA_900038145.1	PRJEB3084
57023	SCAFFOLD	99.04	1.75	174243	179	2147274	Streptococcus pneumoniae	Streptococcus pneumoniae	98.4257	GCA_900038165.1	PRJEB3084
57025	SCAFFOLD	99.82	0.5	116954	60	2071396	Streptococcus pneumoniae	Streptococcus pneumoniae	98.4982	GCA_900038175.1	PRJEB3084
57026	SCAFFOLD	99.31	0.2	280610	15	2049915	Streptococcus pneumoniae	Streptococcus pneumoniae	98.4954	GCA_900038185.1	PRJEB3084
57071	SCAFFOLD	99.76	0.21	145843	37	2064627	Streptococcus pneumoniae	Streptococcus pneumoniae	98.3012	GCA_900038615.1	PRJEB4909
57072	SCAFFOLD	99.42	0.2	115505	30	2078159	Streptococcus pneumoniae	Streptococcus pneumoniae	98.3624	GCA_900038625.1	PRJEB4909
57076	SCAFFOLD	99.6	0.21	115841	37	2037022	Streptococcus pneumoniae	Streptococcus pneumoniae	98.5478	GCA_900038665.1	PRJEB4909
57078	SCAFFOLD	99.6	0.21	218036	34	2082724	Streptococcus pneumoniae	Streptococcus pneumoniae	98.4564	GCA_900038685.1	PRJEB3084
57080	SCAFFOLD	99.42	0.34	126267	94	2117610	Streptococcus pneumoniae	Streptococcus pneumoniae	98.3708	GCA_900038695.1	PRJEB3084
57139	SCAFFOLD	99.18	0.21	69661	50	1991176	Streptococcus pneumoniae	Streptococcus pneumoniae	98.5052	GCA_900039265.1	PRJEB4909
57140	SCAFFOLD	99	0.21	80255	65	2085954	Streptococcus pneumoniae	Streptococcus pneumoniae	98.5384	GCA_900039275.1	PRJEB4909
57146	SCAFFOLD	99.42	0.2	85463	32	2002293	Streptococcus pneumoniae	Streptococcus pneumoniae	98.4039	GCA_900039315.1	PRJEB4909
57147	SCAFFOLD	99.68	0.2	191019	28	2070719	Streptococcus pneumoniae	Streptococcus pneumoniae	98.5078	GCA_900039325.1	PRJEB4909
57148	SCAFFOLD	99.42	0.2	164788	28	2050469	Streptococcus pneumoniae	Streptococcus pneumoniae	98.5183	GCA_900039335.1	PRJEB4909
57149	SCAFFOLD	99.35	0.77	190141	23	2061283	Streptococcus pneumoniae	Streptococcus pneumoniae	98.5836	GCA_900039365.1	PRJEB4909
57151	SCAFFOLD	99.42	0.2	147403	21	2000217	Streptococcus pneumoniae	Streptococcus pneumoniae	98.6412	GCA_900039375.1	PRJEB4909
57152	SCAFFOLD	99.6	0.21	73466	57	2077393	Streptococcus pneumoniae	Streptococcus pneumoniae	98.4038	GCA_900039385.1	PRJEB4909
57153	SCAFFOLD	99.81	0.21	78481	45	2003118	Streptococcus pneumoniae	Streptococcus pneumoniae	98.5984	GCA_900039395.1	PRJEB4909
57156	SCAFFOLD	99.72	0.2	127025	53	2112549	Streptococcus pneumoniae	Streptococcus pneumoniae	98.5679	GCA_900039405.1	PRJEB4909
57162	SCAFFOLD	99.55	0.21	126219	41	2092607	Streptococcus pneumoniae	Streptococcus pneumoniae	98.4377	GCA_900039555.1	PRJEB4909
57163	SCAFFOLD	99.6	0.21	128954	35	2055544	Streptococcus pneumoniae	Streptococcus pneumoniae	98.3294	GCA_900039565.1	PRJEB4909
57171	SCAFFOLD	99.55	0.21	158894	29	2085064	Streptococcus pneumoniae	Streptococcus pneumoniae	98.4695	GCA_900039645.1	PRJEB3084
57173	SCAFFOLD	99.42	0.2	95154	37	2082880	Streptococcus pneumoniae	Streptococcus pneumoniae	98.3405	GCA_900039655.1	PRJEB3084
57214	SCAFFOLD	99.6	0.77	395232	16	2051819	Streptococcus pneumoniae	Streptococcus pneumoniae	98.5909	GCA_900039995.1	PRJEB4909
57216	SCAFFOLD	99.82	0.2	86334	38	2094710	Streptococcus pneumoniae	Streptococcus pneumoniae	98.4942	GCA_900040005.1	PRJEB4909
57217	SCAFFOLD	99.42	0.2	263055	22	2021608	Streptococcus pneumoniae	Streptococcus pneumoniae	98.5082	GCA_900040015.1	PRJEB4909
57218	SCAFFOLD	99.42	0.2	190525	29	2091377	Streptococcus pneumoniae	Streptococcus pneumoniae	98.4774	GCA_900040025.1	PRJEB4909
57223	SCAFFOLD	99.42	1.08	104636	125	2096293	Streptococcus pneumoniae	Streptococcus pneumoniae	98.5012	GCA_900040065.1	PRJEB3084
57304	SCAFFOLD	99.02	0.2	80259	45	2076102	Streptococcus pneumoniae	Streptococcus pneumoniae	98.4611	GCA_900040635.1	PRJEB4909
57305	SCAFFOLD	99.6	0.21	176085	33	2087053	Streptococcus pneumoniae	Streptococcus pneumoniae	98.5383	GCA_900040645.1	PRJEB4909
57306	SCAFFOLD	99.32	0.2	104254	38	2059339	Streptococcus pneumoniae	Streptococcus pneumoniae	98.5205	GCA_900040655.1	PRJEB4909
57308	SCAFFOLD	99.18	0.21	69450	44	1990997	Streptococcus pneumoniae	Streptococcus pneumoniae	98.5202	GCA_900040665.1	PRJEB4909
57314	SCAFFOLD	99.18	0.21	78866	46	1991586	Streptococcus pneumoniae	Streptococcus pneumoniae	98.4883	GCA_900040705.1	PRJEB3084
57316	SCAFFOLD	99.42	0.5	226523	96	2101323	Streptococcus pneumoniae	Streptococcus pneumoniae	98.5076	GCA_900040715.1	PRJEB3084
57400	SCAFFOLD	99.81	0.21	91977	38	2002961	Streptococcus pneumoniae	Streptococcus pneumoniae	98.577	GCA_900041275.1	PRJEB4909
57401	SCAFFOLD	99.82	0.2	150287	40	2096390	Streptococcus pneumoniae	Streptococcus pneumoniae	98.5392	GCA_900041285.1	PRJEB4909
57453	SCAFFOLD	99.18	0.27	80807	47	1992079	Streptococcus pneumoniae	Streptococcus pneumoniae	98.48	GCA_900041725.1	PRJEB4909
57454	SCAFFOLD	99.6	0.21	152775	40	2079497	Streptococcus pneumoniae	Streptococcus pneumoniae	98.471	GCA_900041735.1	PRJEB4909
57456	SCAFFOLD	99.31	0.21	121805	35	2039196	Streptococcus pneumoniae	Streptococcus pneumoniae	98.5658	GCA_900041745.1	PRJEB4909
57457	SCAFFOLD	99.74	0.2	106916	38	2081867	Streptococcus pneumoniae	Streptococcus pneumoniae	98.6031	GCA_900041755.1	PRJEB4909
57533	SCAFFOLD	99.81	0.21	154423	36	1987843	Streptococcus pneumoniae	Streptococcus pneumoniae	98.6152	GCA_900042345.1	PRJEB4909
57535	SCAFFOLD	99.82	0.25	82031	52	2198877	Streptococcus pneumoniae	Streptococcus pneumoniae	98.6577	GCA_900042355.1	PRJEB4909
57536	SCAFFOLD	99.82	0.2	94704	54	2097489	Streptococcus pneumoniae	Streptococcus pneumoniae	98.5526	GCA_900042365.1	PRJEB4909
57537	SCAFFOLD	99.72	0.2	86453	35	2058958	Streptococcus pneumoniae	Streptococcus pneumoniae	98.5221	GCA_900042375.1	PRJEB4909
57538	SCAFFOLD	99.22	0.2	141761	41	2156553	Streptococcus pneumoniae	Streptococcus pneumoniae	98.3287	GCA_900042385.1	PRJEB4909
57545	SCAFFOLD	99.82	0.2	103754	36	2060269	Streptococcus pneumoniae	Streptococcus pneumoniae	98.507	GCA_900042465.1	PRJEB3084
57574	SCAFFOLD	99.42	0.2	125967	34	2009000	Streptococcus pneumoniae	Streptococcus pneumoniae	98.582	GCA_900042805.1	PRJEB4909
57576	SCAFFOLD	99.82	0.2	146574	35	2039915	Streptococcus pneumoniae	Streptococcus pneumoniae	98.6634	GCA_900042825.1	PRJEB4909
57577	SCAFFOLD	99.42	0.2	149742	21	2013674	Streptococcus pneumoniae	Streptococcus pneumoniae	98.5353	GCA_900042835.1	PRJEB4909
57578	SCAFFOLD	99.42	0.2	126583	28	2066614	Streptococcus pneumoniae	Streptococcus pneumoniae	98.5156	GCA_900042845.1	PRJEB4909
57579	SCAFFOLD	99.09	0.2	92440	38	2059246	Streptococcus pneumoniae	Streptococcus pneumoniae	98.5085	GCA_900042855.1	PRJEB4909
57580	SCAFFOLD	99.52	0.21	80418	69	2174537	Streptococcus pneumoniae	Streptococcus pneumoniae	98.3247	GCA_900042865.1	PRJEB4909
57581	SCAFFOLD	99.78	0.2	207374	27	2016298	Streptococcus pneumoniae	Streptococcus pneumoniae	98.5964	GCA_900042875.1	PRJEB4909
57582	SCAFFOLD	99.82	0.2	102564	30	2093531	Streptococcus pneumoniae	Streptococcus pneumoniae	98.4814	GCA_900042885.1	PRJEB4909
57583	SCAFFOLD	99.81	0.21	124021	27	1988527	Streptococcus pneumoniae	Streptococcus pneumoniae	98.5271	GCA_900042915.1	PRJEB4909
57584	SCAFFOLD	99.6	0.34	156707	24	2114042	Streptococcus pneumoniae	Streptococcus pneumoniae	98.5345	GCA_900042905.1	PRJEB4909
57585	SCAFFOLD	99.81	0.21	85080	40	2004459	Streptococcus pneumoniae	Streptococcus pneumoniae	98.6033	GCA_900042925.1	PRJEB4909
57586	SCAFFOLD	99.02	0.2	136194	42	2120759	Streptococcus pneumoniae	Streptococcus pneumoniae	98.5583	GCA_900042935.1	PRJEB4909
57587	SCAFFOLD	99.42	0.2	166243	22	2057688	Streptococcus pneumoniae	Streptococcus pneumoniae	98.5448	GCA_900042945.1	PRJEB4909
57588	SCAFFOLD	99.6	0.21	70276	43	2005888	Streptococcus pneumoniae	Streptococcus pneumoniae	98.6002	GCA_900042955.1	PRJEB4909
57589	SCAFFOLD	99.6	0.21	107771	36	2077974	Streptococcus pneumoniae	Streptococcus pneumoniae	98.5724	GCA_900042965.1	PRJEB4909
57590	SCAFFOLD	99.42	0.2	135219	27	2050202	Streptococcus pneumoniae	Streptococcus pneumoniae	98.5431	GCA_900042975.1	PRJEB4909
57591	SCAFFOLD	99.29	0.2	104886	36	2092610	Streptococcus pneumoniae	Streptococcus pneumoniae	98.4269	GCA_900042985.1	PRJEB4909
57592	SCAFFOLD	99.81	0.21	94154	42	2099405	Streptococcus pneumoniae	Streptococcus pneumoniae	98.3171	GCA_900042995.1	PRJEB4909
57593	SCAFFOLD	99.6	0.21	66204	62	2108218	Streptococcus pneumoniae	Streptococcus pneumoniae	98.3915	GCA_900043005.1	PRJEB4909
57594	SCAFFOLD	99.18	0.21	71695	49	1991704	Streptococcus pneumoniae	Streptococcus pneumoniae	98.4715	GCA_900043015.1	PRJEB4909
57595	SCAFFOLD	99.18	0.21	78016	44	1992880	Streptococcus pneumoniae	Streptococcus pneumoniae	98.4747	GCA_900043025.1	PRJEB4909
57596	SCAFFOLD	99.18	0.21	132859	37	2061290	Streptococcus pneumoniae	Streptococcus pneumoniae	98.3819	GCA_900043035.1	PRJEB4909
57597	SCAFFOLD	99.5	0.21	137532	44	2131943	Streptococcus pneumoniae	Streptococcus pneumoniae	98.4825	GCA_900043045.1	PRJEB4909
57598	SCAFFOLD	99.5	0.21	122449	35	2080366	Streptococcus pneumoniae	Streptococcus pneumoniae	98.5517	GCA_900043055.1	PRJEB4909
57599	SCAFFOLD	99.42	0.2	74599	52	2113934	Streptococcus pneumoniae	Streptococcus pneumoniae	98.3738	GCA_900043065.1	PRJEB4909
57600	SCAFFOLD	99.6	0.21	108186	36	2101214	Streptococcus pneumoniae	Streptococcus pneumoniae	98.4995	GCA_900043075.1	PRJEB4909
57601	SCAFFOLD	99.42	0.2	132763	43	2064306	Streptococcus pneumoniae	Streptococcus pneumoniae	98.401	GCA_900043085.1	PRJEB4909
57602	SCAFFOLD	99.5	0.29	130191	32	2173529	Streptococcus pneumoniae	Streptococcus pneumoniae	98.6017	GCA_900043095.1	PRJEB4909
57605	SCAFFOLD	99.18	0.21	69717	45	1974737	Streptococcus pneumoniae	Streptococcus pneumoniae	98.5292	GCA_900043155.1	PRJEB4909
57606	SCAFFOLD	99.82	0.2	193547	22	2014856	Streptococcus pneumoniae	Streptococcus pneumoniae	98.5922	GCA_900043125.1	PRJEB4909
57607	SCAFFOLD	99.42	0.21	87586	38	2048305	Streptococcus pneumoniae	Streptococcus pneumoniae	98.5631	GCA_900043135.1	PRJEB4909
57608	SCAFFOLD	99.18	0.21	71647	46	1990422	Streptococcus pneumoniae	Streptococcus pneumoniae	98.4846	GCA_900043145.1	PRJEB4909
57609	SCAFFOLD	99.81	0.21	113496	34	1970403	Streptococcus pneumoniae	Streptococcus pneumoniae	98.5088	GCA_900043165.1	PRJEB4909
57610	SCAFFOLD	99.72	0.2	192077	44	2071975	Streptococcus pneumoniae	Streptococcus pneumoniae	98.6251	GCA_900043175.1	PRJEB4909
57611	SCAFFOLD	99.24	0.21	118095	41	2104945	Streptococcus pneumoniae	Streptococcus pneumoniae	98.3467	GCA_900043185.1	PRJEB4909
57612	SCAFFOLD	99.42	0.2	243389	25	1972720	Streptococcus pneumoniae	Streptococcus pneumoniae	98.6227	GCA_900043195.1	PRJEB4909
57613	SCAFFOLD	99.82	0.2	178011	19	2004763	Streptococcus pneumoniae	Streptococcus pneumoniae	98.6123	GCA_900043205.1	PRJEB4909
57614	SCAFFOLD	99.18	0.21	67274	48	2037424	Streptococcus pneumoniae	Streptococcus pneumoniae	98.4622	GCA_900043215.1	PRJEB4909
57629	SCAFFOLD	99.42	0.25	120205	38	2076393	Streptococcus pneumoniae	Streptococcus pneumoniae	98.4878	GCA_900043495.1	PRJEB4909
57646	SCAFFOLD	99.32	2.04	60863	286	2233247	Streptococcus pneumoniae	Streptococcus pneumoniae	98.3203	GCA_900043675.1	PRJEB3084
57648	SCAFFOLD	99.75	0.2	94655	41	2129638	Streptococcus pneumoniae	Streptococcus pneumoniae	98.5108	GCA_900043685.1	PRJEB3084
57649	SCAFFOLD	99.32	0.2	75378	66	2180360	Streptococcus pneumoniae	Streptococcus pneumoniae	98.3033	GCA_900043705.1	PRJEB3084
57650	SCAFFOLD	99.18	0.21	77000	53	1992142	Streptococcus pneumoniae	Streptococcus pneumoniae	98.4459	GCA_900043715.1	PRJEB3084
57651	SCAFFOLD	99.72	0.2	132941	40	2101327	Streptococcus pneumoniae	Streptococcus pneumoniae	98.5477	GCA_900043725.1	PRJEB3084
57652	SCAFFOLD	99.6	0.21	71476	55	2095389	Streptococcus pneumoniae	Streptococcus pneumoniae	98.6846	GCA_900043735.1	PRJEB3084
57653	SCAFFOLD	99.5	0.21	213287	27	2094398	Streptococcus pneumoniae	Streptococcus pneumoniae	98.4712	GCA_900043745.1	PRJEB3084
57654	SCAFFOLD	99.18	0.77	198156	24	2102436	Streptococcus pneumoniae	Streptococcus pneumoniae	98.5249	GCA_900043755.1	PRJEB3084
57656	SCAFFOLD	99.6	0.21	69526	60	2108390	Streptococcus pneumoniae	Streptococcus pneumoniae	98.3899	GCA_900043765.1	PRJEB3084
57657	SCAFFOLD	99.39	2.13	68977	198	2145853	Streptococcus pneumoniae	Streptococcus pneumoniae	98.6465	GCA_900043785.1	PRJEB3084
57658	SCAFFOLD	99.18	0.21	69690	50	1985678	Streptococcus pneumoniae	Streptococcus pneumoniae	98.4829	GCA_900043775.1	PRJEB3084
57660	SCAFFOLD	99.24	1	117913	66	2165746	Streptococcus pneumoniae	Streptococcus pneumoniae	98.6261	GCA_900043795.1	PRJEB3084
57661	SCAFFOLD	99.56	0.21	122759	39	2067386	Streptococcus pneumoniae	Streptococcus pneumoniae	99.7585	GCA_900043805.1	PRJEB3084
57662	SCAFFOLD	99.18	0.21	69460	45	1985145	Streptococcus pneumoniae	Streptococcus pneumoniae	98.4707	GCA_900043815.1	PRJEB3084
57663	SCAFFOLD	99.66	0.2	149215	41	2098801	Streptococcus pneumoniae	Streptococcus pneumoniae	98.494	GCA_900043835.1	PRJEB3084
57664	SCAFFOLD	99.82	0.2	122161	29	2069517	Streptococcus pneumoniae	Streptococcus pneumoniae	98.5177	GCA_900043825.1	PRJEB3084
57666	SCAFFOLD	99.42	0.2	108400	34	2062119	Streptococcus pneumoniae	Streptococcus pneumoniae	98.5045	GCA_900043855.1	PRJEB3084
57667	SCAFFOLD	99.6	0.21	79045	49	2120841	Streptococcus pneumoniae	Streptococcus pneumoniae	98.3675	GCA_900043875.1	PRJEB3084
57668	SCAFFOLD	99.6	0.21	93077	44	2091234	Streptococcus pneumoniae	Streptococcus pneumoniae	98.4855	GCA_900043865.1	PRJEB3084
57678	SCAFFOLD	99.42	0.2	99928	49	2113329	Streptococcus pneumoniae	Streptococcus pneumoniae	98.4314	GCA_900044075.1	PRJEB4909
57681	SCAFFOLD	99.76	1.15	111014	108	2207004	Streptococcus pneumoniae	Streptococcus pneumoniae	98.4776	GCA_900044115.1	PRJEB3084
57683	SCAFFOLD	99.42	0.2	90265	35	2077767	Streptococcus pneumoniae	Streptococcus pneumoniae	98.3097	GCA_900044125.1	PRJEB3084
57685	SCAFFOLD	99.18	0.21	138359	42	2058955	Streptococcus pneumoniae	Streptococcus pneumoniae	98.3575	GCA_900044255.1	PRJEB4909
57686	SCAFFOLD	99.18	0.26	209445	35	2130857	Streptococcus pneumoniae	Streptococcus pneumoniae	98.5266	GCA_900044265.1	PRJEB4909
57733	SCAFFOLD	99.37	0.2	121107	46	2035057	Streptococcus pneumoniae	Streptococcus pneumoniae	98.2607	GCA_900044805.1	PRJEB3084
57734	SCAFFOLD	99.26	0.25	218165	28	2137861	Streptococcus pneumoniae	Streptococcus pneumoniae	98.4031	GCA_900044845.1	PRJEB3084
57735	SCAFFOLD	99.18	0.21	79313	42	1992071	Streptococcus pneumoniae	Streptococcus pneumoniae	98.4977	GCA_900044815.1	PRJEB3084
57736	SCAFFOLD	99.42	0.84	85070	79	2183072	Streptococcus pneumoniae	Streptococcus pneumoniae	98.3828	GCA_900044855.1	PRJEB3084
57737	SCAFFOLD	99.18	0.21	77386	44	1990875	Streptococcus pneumoniae	Streptococcus pneumoniae	98.4821	GCA_900044865.1	PRJEB3084
57738	SCAFFOLD	99.18	0.21	88179	40	1993188	Streptococcus pneumoniae	Streptococcus pneumoniae	98.4458	GCA_900044875.1	PRJEB3084
57792	SCAFFOLD	99.18	0.21	69451	45	1966059	Streptococcus pneumoniae	Streptococcus pneumoniae	98.525	GCA_900045485.1	PRJEB3084
57892	SCAFFOLD	99.42	0.2	269224	18	2020365	Streptococcus pneumoniae	Streptococcus pneumoniae	98.5521	GCA_900046495.1	PRJEB4909
57893	SCAFFOLD	99.6	0.21	107418	38	2128110	Streptococcus pneumoniae	Streptococcus pneumoniae	98.447	GCA_900046505.1	PRJEB4909
57894	SCAFFOLD	99.6	0.21	137471	39	2134741	Streptococcus pneumoniae	Streptococcus pneumoniae	98.4454	GCA_900046515.1	PRJEB4909
57895	SCAFFOLD	99.42	0.2	72594	55	2115011	Streptococcus pneumoniae	Streptococcus pneumoniae	98.4403	GCA_900046525.1	PRJEB4909
57896	SCAFFOLD	99.55	0.21	105731	63	2121350	Streptococcus pneumoniae	Streptococcus pneumoniae	98.5577	GCA_900046535.1	PRJEB4909
57897	SCAFFOLD	99.5	0.21	150871	49	2131658	Streptococcus pneumoniae	Streptococcus pneumoniae	98.4398	GCA_900046565.1	PRJEB4909
57898	SCAFFOLD	99.42	0.2	149700	23	2035117	Streptococcus pneumoniae	Streptococcus pneumoniae	98.579	GCA_900046545.1	PRJEB4909
57899	SCAFFOLD	99.39	0.21	107393	47	2127869	Streptococcus pneumoniae	Streptococcus pneumoniae	98.4762	GCA_900046555.1	PRJEB4909
57900	SCAFFOLD	99.18	0.21	71050	51	1993176	Streptococcus pneumoniae	Streptococcus pneumoniae	98.5042	GCA_900046585.1	PRJEB4909
57901	SCAFFOLD	99.82	0.2	118029	27	2054495	Streptococcus pneumoniae	Streptococcus pneumoniae	98.4611	GCA_900046575.1	PRJEB4909
57903	SCAFFOLD	99.6	0.21	69707	44	2024454	Streptococcus pneumoniae	Streptococcus pneumoniae	98.6316	GCA_900046595.1	PRJEB4909
57905	SCAFFOLD	99.18	0.21	69479	50	1988368	Streptococcus pneumoniae	Streptococcus pneumoniae	98.4757	GCA_900046605.1	PRJEB4909
57906	SCAFFOLD	99.02	0.2	113606	29	2013924	Streptococcus pneumoniae	Streptococcus pneumoniae	98.538	GCA_900046615.1	PRJEB4909
57908	SCAFFOLD	99.34	0.2	75695	56	2113182	Streptococcus pneumoniae	Streptococcus pneumoniae	98.3542	GCA_900046645.1	PRJEB4909
57909	SCAFFOLD	99.72	0.6	95060	52	2180509	Streptococcus pneumoniae	Streptococcus pneumoniae	98.5558	GCA_900046635.1	PRJEB4909
57910	SCAFFOLD	99.2	0.21	94769	46	2053666	Streptococcus pneumoniae	Streptococcus pneumoniae	98.346	GCA_900046655.1	PRJEB4909
57911	SCAFFOLD	99.42	0.2	129180	37	2124212	Streptococcus pneumoniae	Streptococcus pneumoniae	98.4938	GCA_900046665.1	PRJEB4909
57912	SCAFFOLD	99.42	0.2	122767	44	2144957	Streptococcus pneumoniae	Streptococcus pneumoniae	98.2933	GCA_900046675.1	PRJEB4909
57913	SCAFFOLD	99.82	0.25	206399	33	2109704	Streptococcus pneumoniae	Streptococcus pneumoniae	98.6058	GCA_900046685.1	PRJEB4909
57914	SCAFFOLD	99.42	0.2	368774	16	2041356	Streptococcus pneumoniae	Streptococcus pneumoniae	98.5129	GCA_900046695.1	PRJEB4909
57915	SCAFFOLD	99.42	0.2	133645	28	2049380	Streptococcus pneumoniae	Streptococcus pneumoniae	98.5293	GCA_900046705.1	PRJEB4909
57916	SCAFFOLD	99.18	0.21	69687	45	1989029	Streptococcus pneumoniae	Streptococcus pneumoniae	98.5091	GCA_900046715.1	PRJEB4909
57925	SCAFFOLD	99.82	0.2	108724	27	2030774	Streptococcus pneumoniae	Streptococcus pneumoniae	98.5143	GCA_900046825.1	PRJEB3084
57926	SCAFFOLD	99.18	0.21	69430	49	1987878	Streptococcus pneumoniae	Streptococcus pneumoniae	98.4724	GCA_900046815.1	PRJEB3084
57933	SCAFFOLD	99.42	0.2	76640	49	2103108	Streptococcus pneumoniae	Streptococcus pneumoniae	98.4177	GCA_900046915.1	PRJEB4909
57934	SCAFFOLD	99.42	0.2	177781	32	2010792	Streptococcus pneumoniae	Streptococcus pneumoniae	98.59	GCA_900046905.1	PRJEB4909
57936	SCAFFOLD	99.55	0.21	81547	49	2062062	Streptococcus pneumoniae	Streptococcus pneumoniae	98.6268	GCA_900046925.1	PRJEB4909
57937	SCAFFOLD	99.6	0.21	127276	34	2081706	Streptococcus pneumoniae	Streptococcus pneumoniae	98.572	GCA_900046935.1	PRJEB4909
57938	SCAFFOLD	99.42	0.2	115431	31	2055334	Streptococcus pneumoniae	Streptococcus pneumoniae	98.5254	GCA_900046945.1	PRJEB4909
57940	SCAFFOLD	99.68	0.2	197706	26	2014764	Streptococcus pneumoniae	Streptococcus pneumoniae	98.6118	GCA_900046965.1	PRJEB4909
57941	SCAFFOLD	99.42	0.2	126068	22	1980747	Streptococcus pneumoniae	Streptococcus pneumoniae	98.6512	GCA_900046975.1	PRJEB4909
57944	SCAFFOLD	99.6	0.21	54487	61	2123636	Streptococcus pneumoniae	Streptococcus pneumoniae	98.7056	GCA_900046995.1	PRJEB4909
57945	SCAFFOLD	99.81	0.21	141167	44	2152533	Streptococcus pneumoniae	Streptococcus pneumoniae	98.3071	GCA_900047005.1	PRJEB4909
57946	SCAFFOLD	99.42	0.2	85837	47	1984404	Streptococcus pneumoniae	Streptococcus pneumoniae	98.5181	GCA_900047015.1	PRJEB4909
57947	SCAFFOLD	99.72	0.2	108397	36	2099178	Streptococcus pneumoniae	Streptococcus pneumoniae	98.4835	GCA_900047025.1	PRJEB4909
57948	SCAFFOLD	99.39	0.77	263231	16	2062277	Streptococcus pneumoniae	Streptococcus pneumoniae	98.5572	GCA_900047035.1	PRJEB4909
57949	SCAFFOLD	99.6	0.26	134278	36	2080345	Streptococcus pneumoniae	Streptococcus pneumoniae	98.5648	GCA_900047045.1	PRJEB4909
57960	SCAFFOLD	99.82	0.2	77953	42	2056828	Streptococcus pneumoniae	Streptococcus pneumoniae	98.4779	GCA_900047145.1	PRJEB3084
57999	SCAFFOLD	99.6	0.21	179146	25	2039918	Streptococcus pneumoniae	Streptococcus pneumoniae	98.5727	GCA_900047555.1	PRJEB4909
58000	SCAFFOLD	99.82	0.2	142644	27	2014584	Streptococcus pneumoniae	Streptococcus pneumoniae	98.6053	GCA_900047565.1	PRJEB4909
58001	SCAFFOLD	99.42	0.2	118793	33	1985571	Streptococcus pneumoniae	Streptococcus pneumoniae	98.6456	GCA_900047575.1	PRJEB4909
58002	SCAFFOLD	99.82	0.2	174044	32	2093932	Streptococcus pneumoniae	Streptococcus pneumoniae	98.5769	GCA_900047595.1	PRJEB4909
58003	SCAFFOLD	99.6	0.21	113836	38	2079060	Streptococcus pneumoniae	Streptococcus pneumoniae	98.5793	GCA_900047585.1	PRJEB4909
58004	SCAFFOLD	99.69	0.21	244180	25	1991894	Streptococcus pneumoniae	Streptococcus pneumoniae	98.4963	GCA_900047605.1	PRJEB4909
58005	SCAFFOLD	99.37	0.2	114119	41	2098924	Streptococcus pneumoniae	Streptococcus pneumoniae	98.402	GCA_900047615.1	PRJEB4909
58006	SCAFFOLD	99.35	0.2	118815	25	1999539	Streptococcus pneumoniae	Streptococcus pneumoniae	98.6087	GCA_900047625.1	PRJEB4909
58007	SCAFFOLD	99.42	0.2	123255	38	2116555	Streptococcus pneumoniae	Streptococcus pneumoniae	98.3358	GCA_900047635.1	PRJEB4909
58008	SCAFFOLD	99.45	0.21	133602	44	2149247	Streptococcus pneumoniae	Streptococcus pneumoniae	98.5282	GCA_900047645.1	PRJEB4909
58009	SCAFFOLD	99.5	0.29	94953	38	2173013	Streptococcus pneumoniae	Streptococcus pneumoniae	98.6118	GCA_900047655.1	PRJEB4909
58010	SCAFFOLD	99.6	0.21	110082	43	2125405	Streptococcus pneumoniae	Streptococcus pneumoniae	98.4244	GCA_900047675.1	PRJEB4909
58011	SCAFFOLD	99.34	0.2	131940	33	2011176	Streptococcus pneumoniae	Streptococcus pneumoniae	98.5412	GCA_900047665.1	PRJEB4909
58013	SCAFFOLD	99.42	0.2	92291	35	2011966	Streptococcus pneumoniae	Streptococcus pneumoniae	98.5734	GCA_900047685.1	PRJEB4909
58014	SCAFFOLD	99.82	0.2	218397	16	2015050	Streptococcus pneumoniae	Streptococcus pneumoniae	98.6167	GCA_900047695.1	PRJEB4909
58015	SCAFFOLD	99.18	0.21	259677	31	2133248	Streptococcus pneumoniae	Streptococcus pneumoniae	98.3336	GCA_900047705.1	PRJEB4909
58016	SCAFFOLD	99.02	0.2	74467	51	2116058	Streptococcus pneumoniae	Streptococcus pneumoniae	98.4226	GCA_900047715.1	PRJEB4909
58017	SCAFFOLD	99.6	0.21	50713	66	2060560	Streptococcus pneumoniae	Streptococcus pneumoniae	98.7717	GCA_900047725.1	PRJEB4909
58018	SCAFFOLD	99.42	0.2	197381	22	2057621	Streptococcus pneumoniae	Streptococcus pneumoniae	98.5363	GCA_900047735.1	PRJEB4909
58020	SCAFFOLD	99.18	0.21	66146	54	1990878	Streptococcus pneumoniae	Streptococcus pneumoniae	98.4363	GCA_900047765.1	PRJEB4909
58021	SCAFFOLD	99.76	0.21	94262	41	2064019	Streptococcus pneumoniae	Streptococcus pneumoniae	98.29	GCA_900047755.1	PRJEB4909
58022	SCAFFOLD	99.71	0.21	84082	45	2002057	Streptococcus pneumoniae	Streptococcus pneumoniae	98.6078	GCA_900047745.1	PRJEB4909
58023	SCAFFOLD	99.82	0.2	218672	17	2013223	Streptococcus pneumoniae	Streptococcus pneumoniae	98.6059	GCA_900047775.1	PRJEB4909
58024	SCAFFOLD	99.6	0.21	75040	58	2060568	Streptococcus pneumoniae	Streptococcus pneumoniae	98.5627	GCA_900047785.1	PRJEB4909
58025	SCAFFOLD	99.6	0.77	400947	17	2070211	Streptococcus pneumoniae	Streptococcus pneumoniae	98.5449	GCA_900047795.1	PRJEB4909
58026	SCAFFOLD	99.42	0.2	77808	52	2109722	Streptococcus pneumoniae	Streptococcus pneumoniae	98.3813	GCA_900047805.1	PRJEB4909
58027	SCAFFOLD	99.6	0.21	138181	27	2082355	Streptococcus pneumoniae	Streptococcus pneumoniae	98.5877	GCA_900047815.1	PRJEB4909
58028	SCAFFOLD	99.6	0.21	144123	31	2181849	Streptococcus pneumoniae	Streptococcus pneumoniae	98.4604	GCA_900047825.1	PRJEB4909
58029	SCAFFOLD	99.42	0.2	149252	23	2018464	Streptococcus pneumoniae	Streptococcus pneumoniae	98.5443	GCA_900047835.1	PRJEB4909
58030	SCAFFOLD	99.42	0.25	129512	40	2117796	Streptococcus pneumoniae	Streptococcus pneumoniae	98.4689	GCA_900047845.1	PRJEB4909
58031	SCAFFOLD	99.82	0.2	218483	19	1981067	Streptococcus pneumoniae	Streptococcus pneumoniae	98.6549	GCA_900047865.1	PRJEB4909
58032	SCAFFOLD	99.6	0.21	59960	88	2218751	Streptococcus pneumoniae	Streptococcus pneumoniae	98.3705	GCA_900047855.1	PRJEB4909
58033	SCAFFOLD	99.82	0.25	123685	33	2087413	Streptococcus pneumoniae	Streptococcus pneumoniae	98.6356	GCA_900047875.1	PRJEB4909
58034	SCAFFOLD	99.6	0.21	94524	37	2036051	Streptococcus pneumoniae	Streptococcus pneumoniae	98.5652	GCA_900047905.1	PRJEB4909
58035	SCAFFOLD	99.42	0.2	86554	51	2110969	Streptococcus pneumoniae	Streptococcus pneumoniae	98.4352	GCA_900047915.1	PRJEB4909
58036	SCAFFOLD	99.42	0.2	237424	29	2044889	Streptococcus pneumoniae	Streptococcus pneumoniae	98.5062	GCA_900047885.1	PRJEB4909
58037	SCAFFOLD	99.81	0.21	167905	27	1984554	Streptococcus pneumoniae	Streptococcus pneumoniae	98.542	GCA_900047895.1	PRJEB4909
58038	SCAFFOLD	99.2	0.49	79668	65	2101090	Streptococcus pneumoniae	Streptococcus pneumoniae	98.5426	GCA_900047935.1	PRJEB4909
58039	SCAFFOLD	99.18	0.26	196395	29	2118888	Streptococcus pneumoniae	Streptococcus pneumoniae	98.5784	GCA_900047925.1	PRJEB4909
58040	SCAFFOLD	99.18	0.21	80229	49	1987245	Streptococcus pneumoniae	Streptococcus pneumoniae	98.4524	GCA_900047945.1	PRJEB4909
58041	SCAFFOLD	99.55	0.21	128237	33	2001342	Streptococcus pneumoniae	Streptococcus pneumoniae	98.6167	GCA_900047955.1	PRJEB4909
58042	SCAFFOLD	99.02	0.2	161788	41	2120275	Streptococcus pneumoniae	Streptococcus pneumoniae	98.5555	GCA_900047965.1	PRJEB4909
58043	SCAFFOLD	99.42	0.6	196107	24	2067531	Streptococcus pneumoniae	Streptococcus pneumoniae	98.6428	GCA_900047975.1	PRJEB4909
58053	SCAFFOLD	99.42	0.2	267332	20	2043916	Streptococcus pneumoniae	Streptococcus pneumoniae	98.5182	GCA_900048125.1	PRJEB3084
58055	SCAFFOLD	99.42	0.2	130234	36	2016443	Streptococcus pneumoniae	Streptococcus pneumoniae	98.3741	GCA_900048115.1	PRJEB3084
58087	SCAFFOLD	99.42	0.2	108431	36	2098372	Streptococcus pneumoniae	Streptococcus pneumoniae	98.5178	GCA_900048415.1	PRJEB4909
58088	SCAFFOLD	99.6	0.21	85551	53	2163742	Streptococcus pneumoniae	Streptococcus pneumoniae	98.4246	GCA_900048425.1	PRJEB4909
58126	SCAFFOLD	99.62	0.2	109933	33	2042608	Streptococcus pneumoniae	Streptococcus pneumoniae	98.4631	GCA_900048795.1	PRJEB3084
58128	SCAFFOLD	99.24	0.2	140983	40	2091771	Streptococcus pneumoniae	Streptococcus pneumoniae	98.5482	GCA_900048805.1	PRJEB3084
58135	SCAFFOLD	99.6	1.82	71254	69	2120711	Streptococcus pneumoniae	Streptococcus pneumoniae	99.4473	GCA_900048865.1	PRJEB2102
58136	SCAFFOLD	99.6	0.21	49653	90	2126900	Streptococcus pneumoniae	Streptococcus pneumoniae	98.6034	GCA_900048885.1	PRJEB2131
58137	SCAFFOLD	99.54	0.21	48081	83	2074800	Streptococcus pneumoniae	Streptococcus pneumoniae	99.446	GCA_900048875.1	PRJEB2131
58146	SCAFFOLD	99.31	0.87	84443	153	2073056	Streptococcus pneumoniae	Streptococcus pneumoniae	98.538	GCA_900048985.1	PRJEB3084
58147	SCAFFOLD	99.72	0.2	127378	41	2089914	Streptococcus pneumoniae	Streptococcus pneumoniae	98.5276	GCA_900049005.1	PRJEB3084
58148	SCAFFOLD	99.18	0.21	69538	49	1987542	Streptococcus pneumoniae	Streptococcus pneumoniae	98.4924	GCA_900048995.1	PRJEB3084
58149	SCAFFOLD	99.42	0.27	66534	64	2134933	Streptococcus pneumoniae	Streptococcus pneumoniae	98.3699	GCA_900049015.1	PRJEB3084
58150	SCAFFOLD	99.6	0.21	78701	49	2068272	Streptococcus pneumoniae	Streptococcus pneumoniae	98.4377	GCA_900049025.1	PRJEB3084
58151	SCAFFOLD	99.72	0.25	199651	24	2055233	Streptococcus pneumoniae	Streptococcus pneumoniae	98.6187	GCA_900049035.1	PRJEB3084
58152	SCAFFOLD	99.42	0.2	615276	16	2064541	Streptococcus pneumoniae	Streptococcus pneumoniae	98.4989	GCA_900049065.1	PRJEB3084
58153	SCAFFOLD	99.6	0.21	66203	62	2111675	Streptococcus pneumoniae	Streptococcus pneumoniae	98.3836	GCA_900049055.1	PRJEB3084
58154	SCAFFOLD	99.82	0.25	165330	29	2084020	Streptococcus pneumoniae	Streptococcus pneumoniae	98.6654	GCA_900049045.1	PRJEB3084
58155	SCAFFOLD	99.82	0.2	132492	35	2059405	Streptococcus pneumoniae	Streptococcus pneumoniae	98.5146	GCA_900049075.1	PRJEB3084
58156	SCAFFOLD	99.42	0.2	185838	31	2112285	Streptococcus pneumoniae	Streptococcus pneumoniae	98.3404	GCA_900049085.1	PRJEB3084
58168	SCAFFOLD	99.82	1.22	41334	92	2070005	Streptococcus pneumoniae	Streptococcus pneumoniae	98.4314	GCA_900049205.1	PRJEB2131
58169	SCAFFOLD	99.42	0.3	45607	95	2101141	Streptococcus pneumoniae	Streptococcus pneumoniae	98.4489	GCA_900049215.1	PRJEB2131
58171	SCAFFOLD	99.6	0.26	55091	79	2171235	Streptococcus pneumoniae	Streptococcus pneumoniae	98.351	GCA_900049225.1	PRJEB2656
58181	SCAFFOLD	99.42	0.2	118591	33	2065027	Streptococcus pneumoniae	Streptococcus pneumoniae	98.5062	GCA_900049335.1	PRJEB3084
58199	SCAFFOLD	99.42	0.2	129282	35	2060423	Streptococcus pneumoniae	Streptococcus pneumoniae	98.4892	GCA_900049475.1	PRJEB3084
58200	SCAFFOLD	99.6	0.21	117941	37	2083679	Streptococcus pneumoniae	Streptococcus pneumoniae	98.5185	GCA_900049485.1	PRJEB3084
58201	SCAFFOLD	99.42	0.2	95209	38	2048579	Streptococcus pneumoniae	Streptococcus pneumoniae	98.4053	GCA_900049495.1	PRJEB3084
58202	SCAFFOLD	99.6	0.21	73103	45	2045155	Streptococcus pneumoniae	Streptococcus pneumoniae	98.5104	GCA_900049505.1	PRJEB3084
58203	SCAFFOLD	99.6	0.21	55357	62	2120106	Streptococcus pneumoniae	Streptococcus pneumoniae	98.3388	GCA_900049515.1	PRJEB3084
58204	SCAFFOLD	99.82	0.2	86111	35	2060169	Streptococcus pneumoniae	Streptococcus pneumoniae	98.5104	GCA_900049535.1	PRJEB3084
58205	SCAFFOLD	99.42	0.25	140223	31	2064672	Streptococcus pneumoniae	Streptococcus pneumoniae	98.4848	GCA_900049525.1	PRJEB3084
58206	SCAFFOLD	99.82	0.2	69832	46	2065542	Streptococcus pneumoniae	Streptococcus pneumoniae	98.4934	GCA_900049545.1	PRJEB3084
58207	SCAFFOLD	99.42	0.2	126192	38	2028931	Streptococcus pneumoniae	Streptococcus pneumoniae	98.3436	GCA_900049555.1	PRJEB3084
58208	SCAFFOLD	99.82	0.2	197923	24	2014361	Streptococcus pneumoniae	Streptococcus pneumoniae	98.5898	GCA_900049565.1	PRJEB3084
58221	SCAFFOLD	99.6	0.21	63675	59	2083589	Streptococcus pneumoniae	Streptococcus pneumoniae	99.3952	GCA_900049695.1	PRJEB2102
58222	SCAFFOLD	99.42	0.2	48762	65	2082484	Streptococcus pneumoniae	Streptococcus pneumoniae	98.3739	GCA_900049725.1	PRJEB2098
58223	SCAFFOLD	99.42	0.3	47064	88	2094591	Streptococcus pneumoniae	Streptococcus pneumoniae	98.505	GCA_900049715.1	PRJEB2131
58225	SCAFFOLD	99.6	1.61	48494	77	2041210	Streptococcus pneumoniae	Streptococcus pneumoniae	98.254	GCA_900049735.1	PRJEB2131
58226	SCAFFOLD	99.42	0.65	86888	49	2099610	Streptococcus pneumoniae	Streptococcus pneumoniae	98.4531	GCA_900049745.1	PRJEB2656
58233	SCAFFOLD	99.76	0.25	210907	20	2095133	Streptococcus pneumoniae	Streptococcus pneumoniae	98.383	GCA_900049835.1	PRJEB3084
58234	SCAFFOLD	99.42	0.2	109431	31	2031411	Streptococcus pneumoniae	Streptococcus pneumoniae	98.4014	GCA_900049825.1	PRJEB3084
58235	SCAFFOLD	99.42	0.2	73905	66	2169205	Streptococcus pneumoniae	Streptococcus pneumoniae	98.3401	GCA_900049845.1	PRJEB3084
58236	SCAFFOLD	99.42	1.36	118099	214	2173292	Streptococcus pneumoniae	Streptococcus pneumoniae	98.4705	GCA_900049855.1	PRJEB3084
58237	SCAFFOLD	99.81	0.21	126184	39	2007296	Streptococcus pneumoniae	Streptococcus pneumoniae	98.6199	GCA_900049865.1	PRJEB3084
58238	SCAFFOLD	99.42	0.2	155077	21	2007969	Streptococcus pneumoniae	Streptococcus pneumoniae	98.4527	GCA_900049875.1	PRJEB3084
58239	SCAFFOLD	99.42	0.2	58001	63	2172910	Streptococcus pneumoniae	Streptococcus pneumoniae	98.3482	GCA_900049895.1	PRJEB3084
58241	SCAFFOLD	99.82	0.2	102395	31	2029186	Streptococcus pneumoniae	Streptococcus pneumoniae	98.4654	GCA_900049885.1	PRJEB3084
58262	SCAFFOLD	99.6	0.21	111148	42	2108351	Streptococcus pneumoniae	Streptococcus pneumoniae	99.477	GCA_900050105.1	PRJEB2102
58263	SCAFFOLD	99.42	0.3	46359	78	2101820	Streptococcus pneumoniae	Streptococcus pneumoniae	98.504	GCA_900050115.1	PRJEB2098
58264	SCAFFOLD	99.82	1.22	80547	40	2104852	Streptococcus pneumoniae	Streptococcus pneumoniae	98.4744	GCA_900050125.1	PRJEB2656
58265	SCAFFOLD	99.42	0.6	58972	60	2104207	Streptococcus pneumoniae	Streptococcus pneumoniae	98.5764	GCA_900050135.1	PRJEB2098
58266	SCAFFOLD	99.44	0.73	82377	49	2128289	Streptococcus pneumoniae	Streptococcus pneumoniae	98.4032	GCA_900050155.1	PRJEB2656
58269	SCAFFOLD	99.82	0.2	123303	37	1992427	Streptococcus pneumoniae	Streptococcus pneumoniae	98.4156	GCA_900050165.1	PRJEB2656
58282	SCAFFOLD	99.5	0.21	78578	56	2116158	Streptococcus pneumoniae	Streptococcus pneumoniae	98.5501	GCA_900050295.1	PRJEB3084
58283	SCAFFOLD	99.11	0.21	69443	49	1992094	Streptococcus pneumoniae	Streptococcus pneumoniae	98.5024	GCA_900050305.1	PRJEB3084
58284	SCAFFOLD	99.42	0.2	60185	69	2114961	Streptococcus pneumoniae	Streptococcus pneumoniae	98.3552	GCA_900050315.1	PRJEB3084
58285	SCAFFOLD	99.42	1.2	142959	122	2090111	Streptococcus pneumoniae	Streptococcus pneumoniae	98.3441	GCA_900050325.1	PRJEB3084
58286	SCAFFOLD	99.32	0.2	124159	27	2045777	Streptococcus pneumoniae	Streptococcus pneumoniae	98.4704	GCA_900050335.1	PRJEB3084
58287	SCAFFOLD	99.76	0.25	152086	24	2093606	Streptococcus pneumoniae	Streptococcus pneumoniae	98.3517	GCA_900050345.1	PRJEB3084
58301	SCAFFOLD	99.5	0.42	44832	92	2065253	Streptococcus pneumoniae	Streptococcus pneumoniae	99.4043	GCA_900050485.1	PRJEB2131
58303	SCAFFOLD	99.42	0.2	60535	76	2063130	Streptococcus pneumoniae	Streptococcus pneumoniae	98.4886	GCA_900050505.1	PRJEB2131
58304	SCAFFOLD	99.6	0.77	84873	55	2110048	Streptococcus pneumoniae	Streptococcus pneumoniae	98.4196	GCA_900050515.1	PRJEB2098
58305	SCAFFOLD	99.81	0.21	88544	65	2129549	Streptococcus pneumoniae	Streptococcus pneumoniae	98.3069	GCA_900050525.1	PRJEB2656
58318	SCAFFOLD	99.18	0.21	64586	56	1985842	Streptococcus pneumoniae	Streptococcus pneumoniae	98.4775	GCA_900050665.1	PRJEB3084
58319	SCAFFOLD	99.6	0.21	103276	40	2122299	Streptococcus pneumoniae	Streptococcus pneumoniae	98.4698	GCA_900050675.1	PRJEB3084
58320	SCAFFOLD	99.72	0.2	132067	39	2063046	Streptococcus pneumoniae	Streptococcus pneumoniae	98.5494	GCA_900050685.1	PRJEB3084
58321	SCAFFOLD	99.82	0.6	112527	50	2106988	Streptococcus pneumoniae	Streptococcus pneumoniae	98.5197	GCA_900050695.1	PRJEB3084
58322	SCAFFOLD	99.22	0.2	131441	39	2046867	Streptococcus pneumoniae	Streptococcus pneumoniae	98.3542	GCA_900050705.1	PRJEB3084
58323	SCAFFOLD	99.6	0.21	229832	29	2096933	Streptococcus pneumoniae	Streptococcus pneumoniae	98.4471	GCA_900050715.1	PRJEB3084
58324	SCAFFOLD	99.42	0.2	257487	28	2062119	Streptococcus pneumoniae	Streptococcus pneumoniae	98.4998	GCA_900050725.1	PRJEB3084
58325	SCAFFOLD	99.68	0.25	115927	41	2064406	Streptococcus pneumoniae	Streptococcus pneumoniae	98.6131	GCA_900050735.1	PRJEB3084
58326	SCAFFOLD	99.72	0.25	86722	38	2098653	Streptococcus pneumoniae	Streptococcus pneumoniae	98.6468	GCA_900050745.1	PRJEB3084
58348	SCAFFOLD	99.6	0.21	50230	68	2077913	Streptococcus pneumoniae	Streptococcus pneumoniae	99.4768	GCA_900050925.1	PRJEB2131
58349	SCAFFOLD	99.6	0.21	50456	75	2103682	Streptococcus pneumoniae	Streptococcus pneumoniae	99.4606	GCA_900050935.1	PRJEB2098
58352	SCAFFOLD	99.54	0.21	73708	57	2085721	Streptococcus pneumoniae	Streptococcus pneumoniae	99.4866	GCA_900050945.1	PRJEB2656
58372	SCAFFOLD	99.82	0.2	130910	34	2078298	Streptococcus pneumoniae	Streptococcus pneumoniae	98.6014	GCA_900051105.1	PRJEB3084
58373	SCAFFOLD	99.22	2.91	139981	189	2168628	Streptococcus pneumoniae	Streptococcus pneumoniae	98.4552	GCA_900051115.1	PRJEB3084
58374	SCAFFOLD	99.18	0.21	76268	44	1990328	Streptococcus pneumoniae	Streptococcus pneumoniae	98.5175	GCA_900051125.1	PRJEB3084
58375	SCAFFOLD	99.42	0.2	95205	36	2065432	Streptococcus pneumoniae	Streptococcus pneumoniae	98.447	GCA_900051135.1	PRJEB3084
58376	SCAFFOLD	99.18	0.21	69712	49	1991994	Streptococcus pneumoniae	Streptococcus pneumoniae	98.4594	GCA_900051145.1	PRJEB3084
58377	SCAFFOLD	99.18	0.21	69444	47	1992230	Streptococcus pneumoniae	Streptococcus pneumoniae	98.4725	GCA_900051155.1	PRJEB3084
58378	SCAFFOLD	99.18	0.21	132264	27	2143179	Streptococcus pneumoniae	Streptococcus pneumoniae	98.1868	GCA_900051165.1	PRJEB3084
58379	SCAFFOLD	99.09	0.2	95965	49	2115069	Streptococcus pneumoniae	Streptococcus pneumoniae	98.5277	GCA_900051175.1	PRJEB3084
58380	SCAFFOLD	99.6	0.26	141884	41	2132522	Streptococcus pneumoniae	Streptococcus pneumoniae	98.523	GCA_900051185.1	PRJEB3084
58381	SCAFFOLD	99.42	0.2	114185	38	2044311	Streptococcus pneumoniae	Streptococcus pneumoniae	98.303	GCA_900051195.1	PRJEB3084
58382	SCAFFOLD	99.02	0.2	95208	46	2045602	Streptococcus pneumoniae	Streptococcus pneumoniae	98.3685	GCA_900051215.1	PRJEB3084
58383	SCAFFOLD	99.82	0.27	79945	64	2260914	Streptococcus pneumoniae	Streptococcus pneumoniae	98.444	GCA_900051225.1	PRJEB3084
58393	SCAFFOLD	99.6	0.26	42266	97	2111877	Streptococcus pneumoniae	Streptococcus pneumoniae	99.4669	GCA_900051305.1	PRJEB2131
58394	SCAFFOLD	99.6	0.21	70464	52	2102301	Streptococcus pneumoniae	Streptococcus pneumoniae	99.4823	GCA_900051315.1	PRJEB2102
58396	SCAFFOLD	99.6	0.21	95052	47	2080702	Streptococcus pneumoniae	Streptococcus pneumoniae	99.4153	GCA_900051325.1	PRJEB2656
58402	SCAFFOLD	99.82	0.2	113066	32	2060966	Streptococcus pneumoniae	Streptococcus pneumoniae	98.548	GCA_900051405.1	PRJEB3084
58403	SCAFFOLD	99.42	0.2	93402	39	2097690	Streptococcus pneumoniae	Streptococcus pneumoniae	98.4683	GCA_900051395.1	PRJEB3084
58404	SCAFFOLD	99.42	0.2	64584	64	2123404	Streptococcus pneumoniae	Streptococcus pneumoniae	98.4183	GCA_900051415.1	PRJEB3084
58406	SCAFFOLD	99.68	0.2	108473	30	2098062	Streptococcus pneumoniae	Streptococcus pneumoniae	98.4521	GCA_900051425.1	PRJEB3084
58407	SCAFFOLD	99.18	0.21	64419	57	2012521	Streptococcus pneumoniae	Streptococcus pneumoniae	98.4735	GCA_900051435.1	PRJEB3084
58408	SCAFFOLD	99.42	0.2	95945	34	2047677	Streptococcus pneumoniae	Streptococcus pneumoniae	98.3987	GCA_900051445.1	PRJEB3084
58409	SCAFFOLD	99.82	0.2	119839	28	1971886	Streptococcus pneumoniae	Streptococcus pneumoniae	98.6684	GCA_900051455.1	PRJEB3084
58411	SCAFFOLD	99.42	0.2	126141	34	2017342	Streptococcus pneumoniae	Streptococcus pneumoniae	98.3394	GCA_900051465.1	PRJEB3084
58412	SCAFFOLD	99.42	0.2	113161	36	2113841	Streptococcus pneumoniae	Streptococcus pneumoniae	98.3062	GCA_900051475.1	PRJEB3084
[truncated: 4,538 more rows]

## Sheet: S2.S. aureus
puid	status	completenss	contamination	size	#contig	N50	name	NCBI Name	ANI	AssemblyID	Bioproject
10603	COMPLETE	99.51	0.08	2755072	2	2782562	Staphylococcus aureus subsp. aureus	Staphylococcus aureus subsp. aureus DSM 20231	TYPE	GCA_001027105.1	PRJNA224116
182	COMPLETE	99.51	0.08	2872582	4	2885367	Staphylococcus aureus subsp. aureus	Staphylococcus aureus subsp. aureus ST398	97.314	GCA_000009585.1	PRJNA159247
185	COMPLETE	99.51	0.08	2814816	2	2839469	Staphylococcus aureus subsp. aureus	Staphylococcus aureus subsp. aureus N315	98.82	GCA_000009645.1	PRJNA57837
186	COMPLETE	99.51	0.08	2878529	2	2903636	Staphylococcus aureus subsp. aureus	Staphylococcus aureus subsp. aureus Mu50	98.7341	GCA_000009665.1	PRJNA57835
217	COMPLETE	99.51	0.08	2880168	1	2880168	Staphylococcus aureus subsp. aureus	Staphylococcus aureus subsp. aureus Mu3	98.7618	GCA_000010445.1	PRJNA58817
218	COMPLETE	99.46	0.08	2878897	1	2878897	Staphylococcus aureus subsp. aureus	Staphylococcus aureus subsp. aureus str. Newman	99.8464	GCA_000010465.1	PRJNA58839
256	COMPLETE	99.51	0.08	2820462	1	2820462	Staphylococcus aureus subsp. aureus	Staphylococcus aureus subsp. aureus MW2	98.9057	GCA_000011265.1	PRJNA57903
267	COMPLETE	99.51	0.22	2902619	1	2902619	Staphylococcus aureus subsp. aureus	Staphylococcus aureus subsp. aureus MRSA252	97.3614	GCA_000011505.1	PRJNA57839
268	COMPLETE	99.51	0.08	2799802	2	2820454	Staphylococcus aureus subsp. aureus	Staphylococcus aureus subsp. aureus MSSA476	98.9135	GCA_000011525.1	PRJNA57841
292	COMPLETE	99.43	0.08	2809422	2	2813862	Staphylococcus aureus subsp. aureus	Staphylococcus aureus subsp. aureus COL	99.838	GCA_000012045.1	PRJNA57797
354	COMPLETE	99.51	0.08	2821361	1	2821361	Staphylococcus aureus subsp. aureus	Staphylococcus aureus subsp. aureus NCTC 8325	99.8293	GCA_000013425.1	PRJNA57795
355	COMPLETE	99.51	0.08	2872769	4	2917469	Staphylococcus aureus subsp. aureus	Staphylococcus aureus subsp. aureus USA300_FPR3757	99.8257	GCA_000013465.1	PRJNA58555
505	COMPLETE	99.51	0.66	2906700	2	2937129	Staphylococcus aureus subsp. aureus	Staphylococcus aureus subsp. aureus JH9	98.7772	GCA_000016805.1	PRJNA58455
520	COMPLETE	99.51	0.66	2906507	2	2936936	Staphylococcus aureus subsp. aureus	Staphylococcus aureus subsp. aureus JH1	98.7789	GCA_000017125.1	PRJNA58457
884	COMPLETE	99.51	0.08	2824404	4	2847542	Staphylococcus aureus subsp. aureus	Staphylococcus aureus subsp. aureus ED98	98.8316	GCA_000024585.1	PRJNA41455
912	COMPLETE	99.51	0.08	2821452	1	2821452	Staphylococcus aureus subsp. aureus	Staphylococcus aureus 04-02981	98.796	GCA_000025145.2	PRJNA161969
983	COMPLETE	99.51	0.08	3043210	3	3075806	Staphylococcus aureus subsp. aureus	Staphylococcus aureus subsp. aureus TW20	99.3648	GCA_000027045.1	PRJNA159241
1140	COMPLETE	99.51	0.22	2811435	2	2832165	Staphylococcus aureus subsp. aureus	Staphylococcus aureus subsp. aureus JKD6159	97.346	GCA_000144955.1	PRJNA159691
1149	COMPLETE	99.51	0.08	2924344	1	2924344	Staphylococcus aureus subsp. aureus	Staphylococcus aureus subsp. aureus str. JKD6008	99.3543	GCA_000145595.1	PRJNA159855
1242	COMPLETE	99.51	0.25	2802675	2	2827166	Staphylococcus aureus subsp. aureus	Staphylococcus aureus subsp. aureus TCH60	97.3852	GCA_000159535.2	PRJNA159859
1661	COMPLETE	99.51	0.08	2913900	1	2913900	Staphylococcus aureus subsp. aureus	Staphylococcus aureus subsp. aureus T0131	99.3747	GCA_000204665.1	PRJNA159861
1674	COMPLETE	99.49	0.08	2832478	1	2832478	Staphylococcus aureus subsp. aureus	Staphylococcus aureus subsp. aureus ED133	97.8989	GCA_000210315.1	PRJNA159689
1953	COMPLETE	99.51	0.22	2788636	1	2788636	Staphylococcus aureus subsp. aureus	Staphylococcus aureus subsp. aureus M013	97.8725	GCA_000237125.1	PRJNA88065
1973	COMPLETE	99.51	0.08	2846546	2	2868863	Staphylococcus aureus subsp. aureus	Staphylococcus aureus subsp. aureus 11819-97	98.7583	GCA_000239235.1	PRJNA159981
2023	COMPLETE	99.37	0.08	2692570	1	2692570	Staphylococcus aureus subsp. aureus	Staphylococcus aureus subsp. aureus VC40	99.8886	GCA_000245495.1	PRJNA88071
2063	COMPLETE	99.51	0.08	2729540	3	2759052	Staphylococcus aureus subsp. aureus	Staphylococcus aureus subsp. aureus ECT-R 2	98.8977	GCA_000253135.1	PRJNA159389
2310	COMPLETE	99.51	0.22	2832299	1	2832299	Staphylococcus aureus subsp. aureus	Staphylococcus aureus subsp. aureus HO 5096 0412	97.9983	GCA_000284535.1	PRJEA162163
2361	COMPLETE	99.51	0.08	2782313	1	2782313	Staphylococcus aureus subsp. aureus	Staphylococcus aureus 08BA02176	97.3984	GCA_000296595.1	PRJNA175257
3303	COMPLETE	99.51	0.08	2759835	2	2790688	Staphylococcus aureus subsp. aureus	Staphylococcus aureus subsp. aureus ST228	98.8283	GCA_000382965.1	PRJNA193757
3306	COMPLETE	99.51	0.08	2759457	2	2796742	Staphylococcus aureus subsp. aureus	Staphylococcus aureus subsp. aureus ST228	98.8605	GCA_000382985.1	PRJNA193758
3307	COMPLETE	99.51	0.08	2759328	2	2783086	Staphylococcus aureus subsp. aureus	Staphylococcus aureus subsp. aureus ST228	98.8588	GCA_000383005.1	PRJNA193761
3580	COMPLETE	99.51	0.13	2850503	2	2875156	Staphylococcus aureus subsp. aureus	Staphylococcus aureus CA-347	96.9771	GCA_000412775.1	PRJNA209174
3612	COMPLETE	99.51	0.08	2980548	2	2983456	Staphylococcus aureus subsp. aureus	Staphylococcus aureus Bmb9393	99.3053	GCA_000418345.1	PRJNA210640
4258	COMPLETE	99.51	0.08	2751266	3	2757070	Staphylococcus aureus subsp. aureus	Staphylococcus aureus subsp. aureus CN1	98.9026	GCA_000463055.1	PRJNA217769
4349	COMPLETE	99.51	0.22	2789538	1	2789538	Staphylococcus aureus subsp. aureus	Staphylococcus aureus subsp. aureus SA957	97.8706	GCA_000470845.1	PRJNA221288
4351	COMPLETE	99.49	0.22	2728308	1	2728308	Staphylococcus aureus subsp. aureus	Staphylococcus aureus subsp. aureus SA40	97.8641	GCA_000470865.1	PRJNA221289
4493	COMPLETE	99.51	0.08	2987966	3	3018303	Staphylococcus aureus subsp. aureus	Staphylococcus aureus subsp. aureus Z172	99.3278	GCA_000485885.1	PRJNA225604
5194	COMPLETE	99.51	0.64	2921008	3	2951201	Staphylococcus aureus subsp. aureus	Staphylococcus aureus USA300-ISMMS1	99.7826	GCA_000568455.1	PRJNA224116
5508	COMPLETE	99.48	0.08	2764699	2	2787689	Staphylococcus aureus subsp. aureus	Staphylococcus aureus	98.8562	GCA_000597965.1	PRJNA224116
6380	COMPLETE	99.43	1.77	2823087	1	2823087	Staphylococcus aureus subsp. aureus	Staphylococcus aureus	99.8278	GCA_000626615.1	PRJNA224116
6583	COMPLETE	99.51	0.22	2846320	1	2846320	Staphylococcus aureus subsp. aureus	Staphylococcus aureus subsp. aureus	98.0083	GCA_000695215.1	PRJNA224116
6599	COMPLETE	99.51	0.64	2872916	1	2872916	Staphylococcus aureus subsp. aureus	Staphylococcus aureus	99.8405	GCA_000695875.1	PRJNA224116
7004	COMPLETE	99.51	0.22	2833899	1	2833899	Staphylococcus aureus subsp. aureus	Staphylococcus aureus subsp. aureus SA268	97.8328	GCA_000737615.1	PRJNA224116
7209	COMPLETE	99.37	0.08	2955646	2	2988052	Staphylococcus aureus subsp. aureus	Staphylococcus aureus	99.8175	GCA_000746505.1	PRJNA224116
7498	COMPLETE	99.51	0.22	2778854	2	2806345	Staphylococcus aureus subsp. aureus	Staphylococcus aureus subsp. aureus	97.4153	GCA_000756205.1	PRJNA224116
7770	COMPLETE	99.51	0.11	3046210	1	3046210	Staphylococcus aureus subsp. aureus	Staphylococcus aureus subsp. aureus	99.2811	GCA_000769575.1	PRJNA224116
7825	COMPLETE	99.51	0.55	2886017	1	2886017	Staphylococcus aureus subsp. aureus	Staphylococcus aureus subsp. aureus	97.3897	GCA_000772025.1	PRJNA224116
8299	COMPLETE	99.51	0.08	2872768	1	2872768	Staphylococcus aureus subsp. aureus	Staphylococcus aureus	99.8365	GCA_000815045.1	PRJNA224116
8303	COMPLETE	99.51	0.08	2872779	1	2872779	Staphylococcus aureus subsp. aureus	Staphylococcus aureus	99.8365	GCA_000815085.1	PRJNA224116
8313	COMPLETE	99.51	0.08	2872764	1	2872764	Staphylococcus aureus subsp. aureus	Staphylococcus aureus	99.8368	GCA_000815125.1	PRJNA224116
8322	COMPLETE	99.51	0.08	2872779	1	2872779	Staphylococcus aureus subsp. aureus	Staphylococcus aureus	99.8366	GCA_000815165.1	PRJNA224116
8326	COMPLETE	99.51	0.08	2872781	1	2872781	Staphylococcus aureus subsp. aureus	Staphylococcus aureus	99.8422	GCA_000815205.1	PRJNA224116
8332	COMPLETE	99.51	0.08	2872771	1	2872771	Staphylococcus aureus subsp. aureus	Staphylococcus aureus	99.8363	GCA_000815245.1	PRJNA224116
8568	COMPLETE	99.51	0.08	2860508	1	2860508	Staphylococcus aureus subsp. aureus	Staphylococcus aureus subsp. aureus ST772-MRSA-V	98.8414	GCA_000828035.1	PRJNA224116
9632	COMPLETE	99.49	0.25	2874302	1	2874302	Staphylococcus aureus subsp. aureus	Staphylococcus aureus	97.3177	GCA_000953255.1	PRJNA224116
9957	COMPLETE	99.51	0.08	2759510	2	2790364	Staphylococcus aureus subsp. aureus	Staphylococcus aureus subsp. aureus ST228	98.841	GCA_000967325.1	PRJNA224116
9959	COMPLETE	99.51	0.08	2759512	2	2790366	Staphylococcus aureus subsp. aureus	Staphylococcus aureus subsp. aureus ST228	98.8389	GCA_000967345.1	PRJNA224116
9960	COMPLETE	99.51	0.08	2759883	2	2792067	Staphylococcus aureus subsp. aureus	Staphylococcus aureus subsp. aureus ST228	98.85	GCA_000967365.1	PRJNA224116
9962	COMPLETE	99.51	0.08	2759473	2	2792173	Staphylococcus aureus subsp. aureus	Staphylococcus aureus subsp. aureus ST228	98.8443	GCA_000967385.1	PRJNA224116
9963	COMPLETE	99.51	0.08	2759263	2	2783022	Staphylococcus aureus subsp. aureus	Staphylococcus aureus subsp. aureus ST228	98.8505	GCA_000967405.1	PRJNA224116
10003	COMPLETE	99.51	0.08	2849811	1	2849811	Staphylococcus aureus subsp. aureus	Staphylococcus aureus	98.7653	GCA_000969225.1	PRJNA224116
10466	COMPLETE	99.51	0.08	2896143	2	2916552	Staphylococcus aureus subsp. aureus	Staphylococcus aureus	99.7683	GCA_001021875.1	PRJNA224116
10468	COMPLETE	99.37	0.08	2839253	2	2864278	Staphylococcus aureus subsp. aureus	Staphylococcus aureus	99.8713	GCA_001021895.1	PRJNA224116
10595	COMPLETE	99.23	0.08	2725654	2	2743559	Staphylococcus aureus subsp. aureus	Staphylococcus aureus	98.8337	GCA_001027045.1	PRJNA224116
21547	COMPLETE	99.14	0.08	3052055	1	3052055	Staphylococcus aureus subsp. aureus	Staphylococcus aureus	99.3503	GCA_000709475.1	PRJNA239544
36081	COMPLETE	99.51	0.64	2872915	3	2903081	Staphylococcus aureus subsp. aureus	Staphylococcus aureus subsp. aureus USA300_TCH1516	99.8222	GCA_000017085.1	PRJNA58925
37677	COMPLETE	99.51	0.64	2918599	2	2945643	Staphylococcus aureus subsp. aureus	Staphylococcus aureus subsp. aureus	99.7408	GCA_001183705.1	PRJNA287576
37679	COMPLETE	99.23	0.67	2864998	2	2926535	Staphylococcus aureus subsp. aureus	Staphylococcus aureus subsp. aureus	99.825	GCA_001183725.1	PRJNA287791
49272	COMPLETE	99.51	0.28	2815416	1	2815416	Staphylococcus aureus subsp. aureus	Staphylococcus aureus	98.8786	GCA_001580495.1	PRJNA277068
50459	COMPLETE	99.51	0.13	2664662	1	2664662	Staphylococcus aureus subsp. aureus	Staphylococcus aureus	97.1138	GCA_001594205.1	PRJNA39571
52149	COMPLETE	99.51	0.08	2679642	2	2700362	Staphylococcus aureus subsp. aureus	Staphylococcus aureus	98.9334	GCA_001611325.1	PRJNA298753
52151	COMPLETE	99.51	0.08	2678881	1	2678881	Staphylococcus aureus subsp. aureus	Staphylococcus aureus	98.9616	GCA_001611345.1	PRJNA298754
52155	COMPLETE	99.37	0.08	2726242	2	2746875	Staphylococcus aureus subsp. aureus	Staphylococcus aureus	98.8924	GCA_001611405.1	PRJNA298722
52157	COMPLETE	99.37	0.08	2726196	2	2746829	Staphylococcus aureus subsp. aureus	Staphylococcus aureus	98.8928	GCA_001611425.1	PRJNA298748
53950	COMPLETE	99.51	0.22	2778079	1	2778079	Staphylococcus aureus subsp. aureus	Staphylococcus aureus	96.9113	GCA_900004855.1	PRJEB9500
54145	COMPLETE	99.51	0.08	2831681	2	2857370	Staphylococcus aureus subsp. aureus	Staphylococcus aureus	98.8037	GCA_900017775.1	PRJEB12333
54537	COMPLETE	99.51	0.78	2820837	1	2820837	Staphylococcus aureus subsp. aureus	Staphylococcus aureus subsp. aureus Tager 104	97.8122	GCA_000452385.2	PRJNA213989
57996	COMPLETE	99.51	0.64	2840312	2	2865366	Staphylococcus aureus subsp. aureus	Staphylococcus aureus	99.8575	GCA_001045795.2	PRJNA246373
58012	COMPLETE	99.51	0.08	2842022	4	2915591	Staphylococcus aureus subsp. aureus	Staphylococcus aureus	99.8478	GCA_001045995.2	PRJNA246401
58019	COMPLETE	99.51	0.08	2830976	2	2874372	Staphylococcus aureus subsp. aureus	Staphylococcus aureus	99.8645	GCA_001046095.2	PRJNA246185
62600	COMPLETE	99.28	0.48	2798705	4	2893726	Staphylococcus aureus subsp. aureus	Staphylococcus aureus	98.8346	GCA_001278745.1	PRJNA294307
62974	COMPLETE	99.51	0.08	2783537	2	2810810	Staphylococcus aureus subsp. aureus	Staphylococcus aureus	98.8537	GCA_001281145.1	PRJNA270620
63349	COMPLETE	99.49	0.08	2803594	1	2803594	Staphylococcus aureus subsp. aureus	Staphylococcus aureus	97.9378	GCA_001444345.1	PRJNA301649
64371	COMPLETE	99.51	0.08	2792802	3	2824170	Staphylococcus aureus subsp. aureus	Staphylococcus aureus subsp. aureus	98.7681	GCA_001296985.1	PRJNA270571
64612	COMPLETE	99.51	0.08	2797452	3	2809171	Staphylococcus aureus subsp. aureus	Staphylococcus aureus	98.7527	GCA_001457495.1	PRJEB6403
64935	COMPLETE	99.13	0.08	2777077	3	2782487	Staphylococcus aureus subsp. aureus	Staphylococcus aureus	97.2904	GCA_001465635.1	PRJNA305475
64936	COMPLETE	99.51	0.08	2769573	2	2771015	Staphylococcus aureus subsp. aureus	Staphylococcus aureus	97.3439	GCA_001465675.1	PRJNA305475
64937	COMPLETE	99.51	0.27	2894543	1	2894543	Staphylococcus aureus subsp. aureus	Staphylococcus aureus	97.3576	GCA_001465755.1	PRJNA305475
65071	COMPLETE	99.51	0.81	2846866	2	2889613	Staphylococcus aureus subsp. aureus	Staphylococcus aureus subsp. aureus	97.1464	GCA_001307235.1	PRJNA287201
66493	COMPLETE	99.51	0.08	2998480	2	3001237	Staphylococcus aureus subsp. aureus	Staphylococcus aureus subsp. aureus	99.2415	GCA_001515685.1	PRJNA286121
66494	COMPLETE	99.51	0.08	2987124	2	2990027	Staphylococcus aureus subsp. aureus	Staphylococcus aureus subsp. aureus	99.3213	GCA_001515665.1	PRJNA288680
66496	COMPLETE	99.4	0.08	2988028	2	2990923	Staphylococcus aureus subsp. aureus	Staphylococcus aureus subsp. aureus	99.3207	GCA_001515705.1	PRJNA288682
66498	COMPLETE	99.51	0.11	3046545	1	3046545	Staphylococcus aureus subsp. aureus	Staphylococcus aureus subsp. aureus	99.2662	GCA_001515745.1	PRJNA288685
68343	COMPLETE	99.23	0.08	2775733	2	2803223	Staphylococcus aureus subsp. aureus	Staphylococcus aureus	98.9329	GCA_001548295.1	PRJDB4160
68346	COMPLETE	99.51	0.66	2860370	2	2916350	Staphylococcus aureus subsp. aureus	Staphylococcus aureus	98.7706	GCA_001548415.1	PRJDB4467
68354	COMPLETE	99.51	0.08	2770164	1	2770164	Staphylococcus aureus subsp. aureus	Staphylococcus aureus subsp. aureus	98.9318	GCA_001549655.1	PRJDB3193
68355	COMPLETE	99.51	0.08	2770164	1	2770164	Staphylococcus aureus subsp. aureus	Staphylococcus aureus subsp. aureus	98.9318	GCA_001549675.1	PRJDB3193
68565	COMPLETE	99.51	0.08	2801188	2	2839168	Staphylococcus aureus subsp. aureus	Staphylococcus aureus	98.8191	GCA_001558795.1	PRJNA231221
1244	CHROMOSOME	99.51	0.22	2899588	1	2899588	Staphylococcus aureus subsp. aureus	Staphylococcus aureus subsp. aureus MN8	97.3484	GCA_000160195.1	PRJNA59529
2102	CHROMOSOME	99.51	0.08	2715000	1	2715000	Staphylococcus aureus subsp. aureus	Staphylococcus aureus subsp. aureus 71193	97.3957	GCA_000258685.1	PRJNA162141
3269	CHROMOSOME	99.42	0.11	2864125	2	2891564	Staphylococcus aureus subsp. aureus	Staphylococcus aureus M1	99.8242	GCA_000367745.1	PRJNA197263
25720	CHROMOSOME	99.51	0.22	2756431	1	2756431	Staphylococcus aureus subsp. aureus	Staphylococcus aureus	98.0429	GCA_000934185.1	PRJNA274731
25727	CHROMOSOME	99.09	0.08	2730860	1	2730860	Staphylococcus aureus subsp. aureus	Staphylococcus aureus	98.8785	GCA_000934245.1	PRJNA274731
25731	CHROMOSOME	99.3	0.08	2788353	1	2788353	Staphylococcus aureus subsp. aureus	Staphylococcus aureus	97.94	GCA_000934925.1	PRJNA274731
2491	SCAFFOLD	99.51	0.08	761629	25	2876211	Staphylococcus aureus subsp. aureus	Staphylococcus aureus M0824	98.7882	GCA_000544185.1	PRJNA224116
2497	SCAFFOLD	99.51	0.71	227928	43	2900061	Staphylococcus aureus subsp. aureus	Staphylococcus aureus M0826	98.8251	GCA_000544205.1	PRJNA224116
2503	SCAFFOLD	99.51	0.3	351178	50	2882466	Staphylococcus aureus subsp. aureus	Staphylococcus aureus M0830	98.7475	GCA_000544225.1	PRJNA224116
2507	SCAFFOLD	99.37	0.11	87504	67	2920578	Staphylococcus aureus subsp. aureus	Staphylococcus aureus M0833	99.7905	GCA_000544245.1	PRJNA224116
2513	SCAFFOLD	99.51	1.25	177781	73	2865487	Staphylococcus aureus subsp. aureus	Staphylococcus aureus M0834	98.7196	GCA_000544265.1	PRJNA224116
2518	SCAFFOLD	99.51	0.11	178371	59	2887882	Staphylococcus aureus subsp. aureus	Staphylococcus aureus M0836	98.7301	GCA_000544285.1	PRJNA224116
2523	SCAFFOLD	99.51	0.08	193655	47	2851482	Staphylococcus aureus subsp. aureus	Staphylococcus aureus M0837	98.7754	GCA_000544305.1	PRJNA224116
2528	SCAFFOLD	99.51	0.08	202549	48	2883541	Staphylococcus aureus subsp. aureus	Staphylococcus aureus M0838	98.7376	GCA_000544325.1	PRJNA224116
2532	SCAFFOLD	99.51	0.08	169524	64	2861479	Staphylococcus aureus subsp. aureus	Staphylococcus aureus M0839	98.7524	GCA_000544345.1	PRJNA224116
2536	SCAFFOLD	99.51	1.51	182582	49	2893868	Staphylococcus aureus subsp. aureus	Staphylococcus aureus M0840	98.762	GCA_000544365.1	PRJNA224116
2542	SCAFFOLD	99.51	0.08	247048	43	2889470	Staphylococcus aureus subsp. aureus	Staphylococcus aureus M0841	98.7344	GCA_000544385.1	PRJNA224116
2546	SCAFFOLD	99.48	0.08	228643	40	2884868	Staphylococcus aureus subsp. aureus	Staphylococcus aureus M0842	98.7558	GCA_000544405.1	PRJNA224116
2550	SCAFFOLD	99.51	0.14	211117	31	2888200	Staphylococcus aureus subsp. aureus	Staphylococcus aureus M0843	98.802	GCA_000544425.1	PRJNA224116
2556	SCAFFOLD	99.51	0.27	218700	41	2873104	Staphylococcus aureus subsp. aureus	Staphylococcus aureus M0845	98.8073	GCA_000544445.1	PRJNA224116
2558	SCAFFOLD	99.51	0.26	155547	53	2925791	Staphylococcus aureus subsp. aureus	Staphylococcus aureus M0850	98.7378	GCA_000544465.1	PRJNA224116
2562	SCAFFOLD	99.51	0.11	177124	68	2893973	Staphylococcus aureus subsp. aureus	Staphylococcus aureus M0851	98.746	GCA_000544485.1	PRJNA224116
2566	SCAFFOLD	99.51	0.08	221214	57	2884428	Staphylococcus aureus subsp. aureus	Staphylococcus aureus M0852	98.7907	GCA_000544505.1	PRJNA224116
2570	SCAFFOLD	99.37	0.08	109745	67	2904055	Staphylococcus aureus subsp. aureus	Staphylococcus aureus M0853	99.7913	GCA_000544525.1	PRJNA224116
2574	SCAFFOLD	99.51	0.08	177855	50	2869761	Staphylococcus aureus subsp. aureus	Staphylococcus aureus M0855	98.7506	GCA_000544545.1	PRJNA224116
2578	SCAFFOLD	99.37	0.08	72085	70	2895856	Staphylococcus aureus subsp. aureus	Staphylococcus aureus M0858	99.7909	GCA_000544565.1	PRJNA224116
2582	SCAFFOLD	99.48	0.13	201631	67	2902089	Staphylococcus aureus subsp. aureus	Staphylococcus aureus M0861	98.7652	GCA_000544585.1	PRJNA224116
2587	SCAFFOLD	99.51	2.34	244957	51	2902836	Staphylococcus aureus subsp. aureus	Staphylococcus aureus M0862	98.7522	GCA_000544605.1	PRJNA224116
2592	SCAFFOLD	99.51	0.08	335279	30	2863722	Staphylococcus aureus subsp. aureus	Staphylococcus aureus M0863	98.7573	GCA_000544625.1	PRJNA224116
2596	SCAFFOLD	99.51	0.08	741678	26	2899348	Staphylococcus aureus subsp. aureus	Staphylococcus aureus M0865	98.784	GCA_000544645.1	PRJNA224116
2599	SCAFFOLD	99.51	0.13	234960	27	2809018	Staphylococcus aureus subsp. aureus	Staphylococcus aureus M0866	97.0142	GCA_000544665.1	PRJNA224116
2601	SCAFFOLD	99.51	0.08	642845	25	2896268	Staphylococcus aureus subsp. aureus	Staphylococcus aureus M0868	98.78	GCA_000544685.1	PRJNA224116
2606	SCAFFOLD	99.51	0.66	243997	29	2937275	Staphylococcus aureus subsp. aureus	Staphylococcus aureus M0869	98.7257	GCA_000544705.1	PRJNA224116
2609	SCAFFOLD	99.51	0.66	245291	40	2945143	Staphylococcus aureus subsp. aureus	Staphylococcus aureus M0872	98.7155	GCA_000544725.1	PRJNA224116
2614	SCAFFOLD	99.51	0.19	227048	45	2860303	Staphylococcus aureus subsp. aureus	Staphylococcus aureus M0875	98.7609	GCA_000544745.1	PRJNA224116
2617	SCAFFOLD	99.51	0.08	273628	30	2897937	Staphylococcus aureus subsp. aureus	Staphylococcus aureus M0876	98.8018	GCA_000544765.1	PRJNA224116
2621	SCAFFOLD	99.51	0.08	456687	24	2897038	Staphylococcus aureus subsp. aureus	Staphylococcus aureus M0878	98.7826	GCA_000544785.1	PRJNA224116
2627	SCAFFOLD	99.51	0.08	448615	12	2873438	Staphylococcus aureus subsp. aureus	Staphylococcus aureus M0879	98.8048	GCA_000544805.1	PRJNA224116
2630	SCAFFOLD	99.51	0.08	423438	18	2866977	Staphylococcus aureus subsp. aureus	Staphylococcus aureus M0880	98.7741	GCA_000544825.1	PRJNA224116
2638	SCAFFOLD	99.51	0.08	531272	24	2900080	Staphylococcus aureus subsp. aureus	Staphylococcus aureus M0883	98.78	GCA_000544845.1	PRJNA224116
2645	SCAFFOLD	99.51	0.66	205643	37	2942042	Staphylococcus aureus subsp. aureus	Staphylococcus aureus M0885	98.7307	GCA_000544865.1	PRJNA224116
2650	SCAFFOLD	99.51	0.08	306657	34	2936064	Staphylococcus aureus subsp. aureus	Staphylococcus aureus M0887	98.7507	GCA_000544885.1	PRJNA224116
2657	SCAFFOLD	99.51	0.08	456537	15	2869541	Staphylococcus aureus subsp. aureus	Staphylococcus aureus M0889	98.7901	GCA_000544905.1	PRJNA224116
2662	SCAFFOLD	99.51	0.08	245286	23	2858121	Staphylococcus aureus subsp. aureus	Staphylococcus aureus M0890	98.8023	GCA_000544925.1	PRJNA224116
2666	SCAFFOLD	99.51	1.24	337715	17	2952378	Staphylococcus aureus subsp. aureus	Staphylococcus aureus M0891	98.7832	GCA_000544945.1	PRJNA224116
2670	SCAFFOLD	99.18	0.08	84795	79	2937844	Staphylococcus aureus subsp. aureus	Staphylococcus aureus M0893	99.7655	GCA_000544965.1	PRJNA224116
2678	SCAFFOLD	99.18	0.08	84736	80	2929815	Staphylococcus aureus subsp. aureus	Staphylococcus aureus M0894	99.7387	GCA_000544985.1	PRJNA224116
2682	SCAFFOLD	99.51	0.45	136735	60	2913373	Staphylococcus aureus subsp. aureus	Staphylococcus aureus M0895	98.7431	GCA_000545005.1	PRJNA224116
2686	SCAFFOLD	99.23	0.18	177782	55	2893285	Staphylococcus aureus subsp. aureus	Staphylococcus aureus M0897	98.7518	GCA_000545025.1	PRJNA224116
2693	SCAFFOLD	99.51	0.11	448057	35	2862078	Staphylococcus aureus subsp. aureus	Staphylococcus aureus M0898	98.7789	GCA_000545045.1	PRJNA224116
2696	SCAFFOLD	99.51	0.08	473702	24	2892248	Staphylococcus aureus subsp. aureus	Staphylococcus aureus M0899	98.7821	GCA_000545065.1	PRJNA224116
2700	SCAFFOLD	99.48	0.78	226463	44	2854273	Staphylococcus aureus subsp. aureus	Staphylococcus aureus M0901	98.7933	GCA_000545085.1	PRJNA224116
2702	SCAFFOLD	99.51	0.08	836961	17	2861962	Staphylococcus aureus subsp. aureus	Staphylococcus aureus M0902	98.7799	GCA_000545105.1	PRJNA224116
2704	SCAFFOLD	99.51	0.08	489250	20	2857279	Staphylococcus aureus subsp. aureus	Staphylococcus aureus M0903	98.7828	GCA_000545125.1	PRJNA224116
2707	SCAFFOLD	99.51	0.08	514751	10	2827524	Staphylococcus aureus subsp. aureus	Staphylococcus aureus M0905	98.8305	GCA_000545145.1	PRJNA224116
2709	SCAFFOLD	99.48	0.22	173690	66	2854192	Staphylococcus aureus subsp. aureus	Staphylococcus aureus M0907	98.7369	GCA_000545165.1	PRJNA224116
2713	SCAFFOLD	99.51	0.66	227815	35	2825509	Staphylococcus aureus subsp. aureus	Staphylococcus aureus M0909	98.8004	GCA_000545185.1	PRJNA224116
2716	SCAFFOLD	99.37	0.64	85163	72	2888259	Staphylococcus aureus subsp. aureus	Staphylococcus aureus M0910	99.7874	GCA_000545205.1	PRJNA224116
2720	SCAFFOLD	99.51	0.9	172870	44	2902577	Staphylococcus aureus subsp. aureus	Staphylococcus aureus M0911	98.794	GCA_000545225.1	PRJNA224116
2724	SCAFFOLD	99.51	0.87	160789	63	2841636	Staphylococcus aureus subsp. aureus	Staphylococcus aureus M0913	98.7355	GCA_000545245.1	PRJNA224116
2729	SCAFFOLD	99.51	0.08	808240	40	2933850	Staphylococcus aureus subsp. aureus	Staphylococcus aureus M0914	98.7816	GCA_000545265.1	PRJNA224116
2731	SCAFFOLD	99.51	0.13	213539	40	2800331	Staphylococcus aureus subsp. aureus	Staphylococcus aureus M0916	96.9852	GCA_000545285.1	PRJNA224116
2737	SCAFFOLD	99.51	0.66	252124	31	2939117	Staphylococcus aureus subsp. aureus	Staphylococcus aureus M0917	98.7378	GCA_000545305.1	PRJNA224116
2739	SCAFFOLD	99.37	1.21	153565	52	2887616	Staphylococcus aureus subsp. aureus	Staphylococcus aureus M0918	98.7859	GCA_000545325.1	PRJNA224116
2742	SCAFFOLD	99.34	0.54	173672	72	2870782	Staphylococcus aureus subsp. aureus	Staphylococcus aureus M0919	98.7636	GCA_000545345.1	PRJNA224116
2748	SCAFFOLD	99.51	0.08	233219	56	2879183	Staphylococcus aureus subsp. aureus	Staphylococcus aureus M0920	98.7538	GCA_000545365.1	PRJNA224116
2752	SCAFFOLD	99.51	0.64	208290	41	2852139	Staphylococcus aureus subsp. aureus	Staphylococcus aureus M0922	98.7843	GCA_000545385.1	PRJNA224116
2756	SCAFFOLD	99.51	0.08	221213	60	2888532	Staphylococcus aureus subsp. aureus	Staphylococcus aureus M0924	98.7909	GCA_000545405.1	PRJNA224116
2763	SCAFFOLD	99.46	0.47	148036	57	2876246	Staphylococcus aureus subsp. aureus	Staphylococcus aureus M0928	98.7917	GCA_000545425.1	PRJNA224116
2767	SCAFFOLD	99.51	0.08	234834	47	2869633	Staphylococcus aureus subsp. aureus	Staphylococcus aureus M0929	98.7326	GCA_000545445.1	PRJNA224116
2772	SCAFFOLD	99.51	1.36	205043	64	2903192	Staphylococcus aureus subsp. aureus	Staphylococcus aureus M0930	98.8067	GCA_000545465.1	PRJNA224116
2775	SCAFFOLD	99.51	0.73	178608	57	2892575	Staphylococcus aureus subsp. aureus	Staphylococcus aureus M0931	98.7884	GCA_000545485.1	PRJNA224116
2780	SCAFFOLD	99.51	0.08	221214	35	2887510	Staphylococcus aureus subsp. aureus	Staphylococcus aureus M0932	98.7051	GCA_000545505.1	PRJNA224116
2783	SCAFFOLD	99.51	0.77	183049	63	2905901	Staphylococcus aureus subsp. aureus	Staphylococcus aureus M0935	98.7855	GCA_000545525.1	PRJNA224116
2788	SCAFFOLD	99.51	0.73	245283	37	2830821	Staphylococcus aureus subsp. aureus	Staphylococcus aureus M0936	98.7909	GCA_000545545.1	PRJNA224116
2792	SCAFFOLD	99.51	0.13	175974	43	2802756	Staphylococcus aureus subsp. aureus	Staphylococcus aureus M0937	96.9915	GCA_000545565.1	PRJNA224116
2795	SCAFFOLD	99.51	0.08	223316	34	2831301	Staphylococcus aureus subsp. aureus	Staphylococcus aureus M0940	98.7824	GCA_000545585.1	PRJNA224116
2798	SCAFFOLD	99.51	0.08	227952	28	2805602	Staphylococcus aureus subsp. aureus	Staphylococcus aureus M0941	98.8107	GCA_000545605.1	PRJNA224116
2802	SCAFFOLD	99.51	0.11	178371	56	2888311	Staphylococcus aureus subsp. aureus	Staphylococcus aureus M0942	98.7173	GCA_000545625.1	PRJNA224116
2805	SCAFFOLD	99.45	0.64	107208	57	2857710	Staphylococcus aureus subsp. aureus	Staphylococcus aureus M0945	99.7995	GCA_000545645.1	PRJNA224116
2808	SCAFFOLD	99.51	0.11	246812	46	2874383	Staphylococcus aureus subsp. aureus	Staphylococcus aureus M0947	98.7673	GCA_000545665.1	PRJNA224116
2811	SCAFFOLD	99.51	0.08	657439	16	2873078	Staphylococcus aureus subsp. aureus	Staphylococcus aureus M0948	98.7948	GCA_000545685.1	PRJNA224116
2816	SCAFFOLD	99.53	1.2	144682	101	2952617	Staphylococcus aureus subsp. aureus	Staphylococcus aureus M0951	98.765	GCA_000545705.1	PRJNA224116
2820	SCAFFOLD	99.51	0.08	800505	22	2866856	Staphylococcus aureus subsp. aureus	Staphylococcus aureus M0954	98.7626	GCA_000545725.1	PRJNA224116
2821	SCAFFOLD	99.51	1.03	173690	67	2861081	Staphylococcus aureus subsp. aureus	Staphylococcus aureus M0955	98.731	GCA_000545745.1	PRJNA224116
2824	SCAFFOLD	99.51	0.08	154334	57	2889351	Staphylococcus aureus subsp. aureus	Staphylococcus aureus M0956	98.7689	GCA_000545765.1	PRJNA224116
2827	SCAFFOLD	99.51	0.22	442822	29	2827957	Staphylococcus aureus subsp. aureus	Staphylococcus aureus M0957	98.7928	GCA_000545785.1	PRJNA224116
2829	SCAFFOLD	99.51	0.28	159090	70	2925566	Staphylococcus aureus subsp. aureus	Staphylococcus aureus M0960	98.7613	GCA_000545805.1	PRJNA224116
2834	SCAFFOLD	99.51	0.08	245227	57	2856524	Staphylococcus aureus subsp. aureus	Staphylococcus aureus M0961	98.7757	GCA_000545825.1	PRJNA224116
2839	SCAFFOLD	99.51	0.23	143996	47	2890106	Staphylococcus aureus subsp. aureus	Staphylococcus aureus M0965	98.8119	GCA_000545845.1	PRJNA224116
2843	SCAFFOLD	99.51	0.2	212093	26	2803393	Staphylococcus aureus subsp. aureus	Staphylococcus aureus M0966	98.8147	GCA_000545865.1	PRJNA224116
2846	SCAFFOLD	99.48	0.76	169524	70	2891114	Staphylococcus aureus subsp. aureus	Staphylococcus aureus M0967	98.7882	GCA_000545885.1	PRJNA224116
2849	SCAFFOLD	99.51	1.71	208747	56	2866211	Staphylococcus aureus subsp. aureus	Staphylococcus aureus M0968	98.7589	GCA_000545905.1	PRJNA224116
2852	SCAFFOLD	99.51	1.25	246785	34	2844970	Staphylococcus aureus subsp. aureus	Staphylococcus aureus M0969	98.7764	GCA_000545925.1	PRJNA224116
2855	SCAFFOLD	99.51	2.55	168137	48	2878869	Staphylococcus aureus subsp. aureus	Staphylococcus aureus M0970	98.7772	GCA_000545945.1	PRJNA224116
2858	SCAFFOLD	99.51	1.38	162055	55	2918565	Staphylococcus aureus subsp. aureus	Staphylococcus aureus M0971	98.7377	GCA_000545965.1	PRJNA224116
2859	SCAFFOLD	99.51	2.58	126186	59	2892963	Staphylococcus aureus subsp. aureus	Staphylococcus aureus M0972	98.7923	GCA_000545985.1	PRJNA224116
2862	SCAFFOLD	99.23	0.46	175634	59	2906773	Staphylococcus aureus subsp. aureus	Staphylococcus aureus M0974	98.7438	GCA_000546005.1	PRJNA224116
2865	SCAFFOLD	99.51	0.08	177936	57	2904261	Staphylococcus aureus subsp. aureus	Staphylococcus aureus M0975	98.7562	GCA_000546025.1	PRJNA224116
2867	SCAFFOLD	99.51	0.08	733122	15	2882238	Staphylococcus aureus subsp. aureus	Staphylococcus aureus M0979	98.8046	GCA_000546045.1	PRJNA224116
2870	SCAFFOLD	99.45	0.64	130806	59	2842796	Staphylococcus aureus subsp. aureus	Staphylococcus aureus M0982	99.7928	GCA_000546065.1	PRJNA224116
2873	SCAFFOLD	99.51	0.08	652370	18	2859754	Staphylococcus aureus subsp. aureus	Staphylococcus aureus M0983	98.7335	GCA_000546085.1	PRJNA224116
2875	SCAFFOLD	99.4	0.08	246591	38	2847696	Staphylococcus aureus subsp. aureus	Staphylococcus aureus M0984	98.7565	GCA_000546105.1	PRJNA224116
2878	SCAFFOLD	99.51	0.34	227813	50	2861642	Staphylococcus aureus subsp. aureus	Staphylococcus aureus M0985	98.7993	GCA_000546125.1	PRJNA224116
2880	SCAFFOLD	99.51	0.15	173692	67	2860602	Staphylococcus aureus subsp. aureus	Staphylococcus aureus M0987	98.7241	GCA_000546145.1	PRJNA224116
2885	SCAFFOLD	99.51	0.08	652991	18	2861626	Staphylococcus aureus subsp. aureus	Staphylococcus aureus M0988	98.7737	GCA_000546165.1	PRJNA224116
2888	SCAFFOLD	99.51	0.64	242978	41	2850649	Staphylococcus aureus subsp. aureus	Staphylococcus aureus M0989	98.7755	GCA_000546185.1	PRJNA224116
2892	SCAFFOLD	99.51	0.08	221213	32	2919361	Staphylococcus aureus subsp. aureus	Staphylococcus aureus M0993	98.7711	GCA_000546205.1	PRJNA224116
2895	SCAFFOLD	99.51	1.02	160907	72	2872894	Staphylococcus aureus subsp. aureus	Staphylococcus aureus M0997	98.7134	GCA_000546225.1	PRJNA224116
2897	SCAFFOLD	99.51	1.22	156042	74	2911997	Staphylococcus aureus subsp. aureus	Staphylococcus aureus M1000	98.7951	GCA_000546245.1	PRJNA224116
2902	SCAFFOLD	99.51	0.64	174835	41	2868166	Staphylococcus aureus subsp. aureus	Staphylococcus aureus M1002	98.7674	GCA_000546265.1	PRJNA224116
2906	SCAFFOLD	99.51	0.08	455844	17	2897722	Staphylococcus aureus subsp. aureus	Staphylococcus aureus M1003	98.7653	GCA_000546285.1	PRJNA224116
2909	SCAFFOLD	99.51	0.08	211635	44	2854020	Staphylococcus aureus subsp. aureus	Staphylococcus aureus M1006	98.7848	GCA_000546305.1	PRJNA224116
2913	SCAFFOLD	99.51	0.11	227813	47	2870336	Staphylococcus aureus subsp. aureus	Staphylococcus aureus M1009	98.7725	GCA_000546325.1	PRJNA224116
2917	SCAFFOLD	99.51	0.11	203153	44	2869568	Staphylococcus aureus subsp. aureus	Staphylococcus aureus M1011	98.7705	GCA_000546345.1	PRJNA224116
2921	SCAFFOLD	99.48	0.13	246704	35	2866497	Staphylococcus aureus subsp. aureus	Staphylococcus aureus M1012	98.7716	GCA_000546365.1	PRJNA224116
2926	SCAFFOLD	99.51	0.08	741276	24	2895119	Staphylococcus aureus subsp. aureus	Staphylococcus aureus M1013	98.7962	GCA_000546385.1	PRJNA224116
2931	SCAFFOLD	99.51	0.19	172781	64	2908425	Staphylococcus aureus subsp. aureus	Staphylococcus aureus M1014	98.8091	GCA_000546405.1	PRJNA224116
2935	SCAFFOLD	99.37	0.08	82160	78	2885369	Staphylococcus aureus subsp. aureus	Staphylococcus aureus M1017	99.8051	GCA_000546425.1	PRJNA224116
2938	SCAFFOLD	99.51	0.08	159089	53	2876497	Staphylococcus aureus subsp. aureus	Staphylococcus aureus M1019	98.7986	GCA_000546445.1	PRJNA224116
2943	SCAFFOLD	99.51	0.08	330787	25	2896092	Staphylococcus aureus subsp. aureus	Staphylococcus aureus M1021	98.7853	GCA_000546465.1	PRJNA224116
2945	SCAFFOLD	99.51	0.08	172931	60	2827340	Staphylococcus aureus subsp. aureus	Staphylococcus aureus M1022	98.7141	GCA_000546485.1	PRJNA224116
2948	SCAFFOLD	99.51	0.08	185669	57	2915271	Staphylococcus aureus subsp. aureus	Staphylococcus aureus M1023	98.7086	GCA_000546505.1	PRJNA224116
2953	SCAFFOLD	99.51	1.26	157962	89	2926658	Staphylococcus aureus subsp. aureus	Staphylococcus aureus M1025	98.7886	GCA_000546525.1	PRJNA224116
2958	SCAFFOLD	99.51	1.35	187156	74	2903079	Staphylococcus aureus subsp. aureus	Staphylococcus aureus M1026	98.7975	GCA_000546545.1	PRJNA224116
2964	SCAFFOLD	99.51	1.2	241406	47	2848976	Staphylococcus aureus subsp. aureus	Staphylococcus aureus M1027	98.7885	GCA_000546565.1	PRJNA224116
2967	SCAFFOLD	99.4	0.08	179785	48	2866681	Staphylococcus aureus subsp. aureus	Staphylococcus aureus M1030	98.7337	GCA_000546585.1	PRJNA224116
2970	SCAFFOLD	99.51	0.77	205196	60	2876021	Staphylococcus aureus subsp. aureus	Staphylococcus aureus M1031	98.7627	GCA_000546605.1	PRJNA224116
2975	SCAFFOLD	99.51	0.1	156617	87	2902236	Staphylococcus aureus subsp. aureus	Staphylococcus aureus M1033	98.7243	GCA_000546625.1	PRJNA224116
2979	SCAFFOLD	99.45	0.64	105254	59	2853391	Staphylococcus aureus subsp. aureus	Staphylococcus aureus M1035	99.7961	GCA_000546645.1	PRJNA224116
2983	SCAFFOLD	99.51	0.69	195055	51	2879438	Staphylococcus aureus subsp. aureus	Staphylococcus aureus M1041	98.7577	GCA_000546665.1	PRJNA224116
2985	SCAFFOLD	99.51	0.82	159434	35	2873533	Staphylococcus aureus subsp. aureus	Staphylococcus aureus M1043	98.8009	GCA_000546685.1	PRJNA224116
2989	SCAFFOLD	99.51	0.08	221478	37	2846148	Staphylococcus aureus subsp. aureus	Staphylococcus aureus M1045	98.7801	GCA_000546705.1	PRJNA224116
2993	SCAFFOLD	99.51	0.08	350888	29	2890227	Staphylococcus aureus subsp. aureus	Staphylococcus aureus M1046	98.7785	GCA_000546725.1	PRJNA224116
2995	SCAFFOLD	99.51	0.08	203184	47	2867276	Staphylococcus aureus subsp. aureus	Staphylococcus aureus M1048	98.7661	GCA_000546745.1	PRJNA224116
2997	SCAFFOLD	99.51	0.08	593516	14	2855694	Staphylococcus aureus subsp. aureus	Staphylococcus aureus M1049	98.8104	GCA_000546765.1	PRJNA224116
3001	SCAFFOLD	99.51	0.1	162632	67	2900161	Staphylococcus aureus subsp. aureus	Staphylococcus aureus M1050	98.7959	GCA_000546785.1	PRJNA224116
3003	SCAFFOLD	99.51	0.16	168327	48	2867455	Staphylococcus aureus subsp. aureus	Staphylococcus aureus M1053	98.7439	GCA_000546805.1	PRJNA224116
3006	SCAFFOLD	99.51	0.11	177543	66	2880427	Staphylococcus aureus subsp. aureus	Staphylococcus aureus M1054	98.7416	GCA_000546825.1	PRJNA224116
3011	SCAFFOLD	99.37	0.08	91067	76	2898058	Staphylococcus aureus subsp. aureus	Staphylococcus aureus M1056	99.7621	GCA_000546845.1	PRJNA224116
3014	SCAFFOLD	99.51	0.11	211706	46	2903026	Staphylococcus aureus subsp. aureus	Staphylococcus aureus M1058	98.7961	GCA_000546865.1	PRJNA224116
3019	SCAFFOLD	99.47	0.08	159412	56	2899144	Staphylococcus aureus subsp. aureus	Staphylococcus aureus M1059	98.7669	GCA_000546885.1	PRJNA224116
3022	SCAFFOLD	99.51	0.08	742419	22	2901676	Staphylococcus aureus subsp. aureus	Staphylococcus aureus M1066	98.8074	GCA_000546905.1	PRJNA224116
3025	SCAFFOLD	99.51	0.08	724445	34	2923522	Staphylococcus aureus subsp. aureus	Staphylococcus aureus M1067	98.7656	GCA_000546925.1	PRJNA224116
3029	SCAFFOLD	99.51	0.08	228690	37	2859131	Staphylococcus aureus subsp. aureus	Staphylococcus aureus M1069	98.7577	GCA_000546945.1	PRJNA224116
3036	SCAFFOLD	99.46	0.85	166972	61	2882973	Staphylococcus aureus subsp. aureus	Staphylococcus aureus M1074	98.7779	GCA_000546985.1	PRJNA224116
3039	SCAFFOLD	99.43	0.71	227813	53	2879688	Staphylococcus aureus subsp. aureus	Staphylococcus aureus M1077	98.7506	GCA_000547005.1	PRJNA224116
3044	SCAFFOLD	99.51	0.75	177554	49	2877515	Staphylococcus aureus subsp. aureus	Staphylococcus aureus M1079	98.7511	GCA_000547025.1	PRJNA224116
3048	SCAFFOLD	99.51	1.2	182472	70	2905497	Staphylococcus aureus subsp. aureus	Staphylococcus aureus M1080	98.7962	GCA_000547045.1	PRJNA224116
3050	SCAFFOLD	99.51	0.98	185579	58	2931734	Staphylococcus aureus subsp. aureus	Staphylococcus aureus M1081	98.7314	GCA_000547065.1	PRJNA224116
3053	SCAFFOLD	99.51	0.08	160451	56	2908690	Staphylococcus aureus subsp. aureus	Staphylococcus aureus M1082	98.7107	GCA_000547085.1	PRJNA224116
3059	SCAFFOLD	99.51	0.08	422159	25	2890172	Staphylococcus aureus subsp. aureus	Staphylococcus aureus M1084	98.7903	GCA_000547105.1	PRJNA224116
3062	SCAFFOLD	99.51	0.11	742152	27	2902381	Staphylococcus aureus subsp. aureus	Staphylococcus aureus M1085	98.7847	GCA_000547125.1	PRJNA224116
3066	SCAFFOLD	99.49	0.08	227813	40	2854093	Staphylococcus aureus subsp. aureus	Staphylococcus aureus M1087	98.7608	GCA_000547145.1	PRJNA224116
3070	SCAFFOLD	99.49	1.57	151211	50	2888375	Staphylococcus aureus subsp. aureus	Staphylococcus aureus M1088	98.7535	GCA_000547165.1	PRJNA224116
3074	SCAFFOLD	99.51	0.14	215815	59	2907810	Staphylococcus aureus subsp. aureus	Staphylococcus aureus M1089	98.7766	GCA_000547185.1	PRJNA224116
3079	SCAFFOLD	99.51	1.24	213245	50	2859139	Staphylococcus aureus subsp. aureus	Staphylococcus aureus M1090	98.7703	GCA_000547205.1	PRJNA224116
3083	SCAFFOLD	99.51	0.08	156525	54	2862365	Staphylococcus aureus subsp. aureus	Staphylococcus aureus M1091	98.7416	GCA_000547225.1	PRJNA224116
3085	SCAFFOLD	99.37	0.08	75570	71	2885557	Staphylococcus aureus subsp. aureus	Staphylococcus aureus M1094	99.7969	GCA_000547245.1	PRJNA224116
3091	SCAFFOLD	99.51	0.08	178385	41	2817998	Staphylococcus aureus subsp. aureus	Staphylococcus aureus M1096	98.7643	GCA_000547265.1	PRJNA224116
3095	SCAFFOLD	99.37	0.19	85206	80	2896262	Staphylococcus aureus subsp. aureus	Staphylococcus aureus M1101	99.7775	GCA_000547285.1	PRJNA224116
3099	SCAFFOLD	99.51	0.98	190912	49	2880344	Staphylococcus aureus subsp. aureus	Staphylococcus aureus M1102	98.7942	GCA_000547305.1	PRJNA224116
3100	SCAFFOLD	99.51	0.08	173000	62	2875503	Staphylococcus aureus subsp. aureus	Staphylococcus aureus M1560	98.7919	GCA_000547325.1	PRJNA224116
3104	SCAFFOLD	99.51	0.08	213778	39	2862217	Staphylococcus aureus subsp. aureus	Staphylococcus aureus M1562	98.7927	GCA_000547345.1	PRJNA224116
3108	SCAFFOLD	99.51	0.08	238526	35	2821948	Staphylococcus aureus subsp. aureus	Staphylococcus aureus M1566	98.7871	GCA_000547365.1	PRJNA224116
3111	SCAFFOLD	99.51	0.16	221214	46	2875297	Staphylococcus aureus subsp. aureus	Staphylococcus aureus M1567	98.7923	GCA_000547385.1	PRJNA224116
3114	SCAFFOLD	99.51	0.08	178445	46	2875758	Staphylococcus aureus subsp. aureus	Staphylococcus aureus M1569	98.7994	GCA_000547405.1	PRJNA224116
3118	SCAFFOLD	99.51	0.08	245282	31	2858654	Staphylococcus aureus subsp. aureus	Staphylococcus aureus M1570	98.7673	GCA_000547425.1	PRJNA224116
3121	SCAFFOLD	99.51	0.08	246784	37	2866073	Staphylococcus aureus subsp. aureus	Staphylococcus aureus M1571	98.7717	GCA_000547445.1	PRJNA224116
3125	SCAFFOLD	99.51	0.08	221214	45	2887538	Staphylococcus aureus subsp. aureus	Staphylococcus aureus M1572	98.7463	GCA_000547465.1	PRJNA224116
3129	SCAFFOLD	99.51	0.08	209038	38	2862846	Staphylococcus aureus subsp. aureus	Staphylococcus aureus M1573	98.772	GCA_000547485.1	PRJNA224116
3131	SCAFFOLD	99.51	1.43	187138	64	2920387	Staphylococcus aureus subsp. aureus	Staphylococcus aureus M1574	98.7796	GCA_000547505.1	PRJNA224116
3135	SCAFFOLD	99.51	0.08	260324	41	2861567	Staphylococcus aureus subsp. aureus	Staphylococcus aureus M1575	98.7298	GCA_000547525.1	PRJNA224116
3139	SCAFFOLD	99.51	0.08	261987	43	2870168	Staphylococcus aureus subsp. aureus	Staphylococcus aureus M1576	98.7419	GCA_000547545.1	PRJNA224116
3143	SCAFFOLD	99.32	0.19	256409	33	2833286	Staphylococcus aureus subsp. aureus	Staphylococcus aureus M1577	98.7981	GCA_000547565.1	PRJNA224116
3146	SCAFFOLD	99.51	0.08	242684	37	2837119	Staphylococcus aureus subsp. aureus	Staphylococcus aureus M1580	98.8027	GCA_000547585.1	PRJNA224116
3148	SCAFFOLD	99.51	0.08	159000	37	2859586	Staphylococcus aureus subsp. aureus	Staphylococcus aureus M0747	98.8143	GCA_000547605.1	PRJNA224116
3151	SCAFFOLD	99.51	0.14	221214	38	2868935	Staphylococcus aureus subsp. aureus	Staphylococcus aureus M0749	98.7927	GCA_000547625.1	PRJNA224116
3158	SCAFFOLD	99.51	0.08	143637	48	2881581	Staphylococcus aureus subsp. aureus	Staphylococcus aureus M0754	98.7827	GCA_000547665.1	PRJNA224116
3163	SCAFFOLD	99.51	0.08	325620	35	2843654	Staphylococcus aureus subsp. aureus	Staphylococcus aureus M0757	98.7789	GCA_000547685.1	PRJNA224116
3166	SCAFFOLD	99.51	0.66	75620	69	2875239	Staphylococcus aureus subsp. aureus	Staphylococcus aureus M0758	99.7737	GCA_000547705.1	PRJNA224116
3170	SCAFFOLD	99.51	0.08	397539	37	2826454	Staphylococcus aureus subsp. aureus	Staphylococcus aureus M0759	98.7746	GCA_000547725.1	PRJNA224116
3172	SCAFFOLD	99.37	0.08	77888	75	2835124	Staphylococcus aureus subsp. aureus	Staphylococcus aureus M0760	99.7767	GCA_000547745.1	PRJNA224116
3175	SCAFFOLD	99.51	0.13	154470	44	2786959	Staphylococcus aureus subsp. aureus	Staphylococcus aureus M0761	97.0268	GCA_000547765.1	PRJNA224116
3178	SCAFFOLD	99.51	0.14	221213	40	2884923	Staphylococcus aureus subsp. aureus	Staphylococcus aureus M0762	98.8038	GCA_000547785.1	PRJNA224116
3182	SCAFFOLD	99.51	0.68	152468	63	2915288	Staphylococcus aureus subsp. aureus	Staphylococcus aureus M0763	98.7157	GCA_000547805.1	PRJNA224116
3185	SCAFFOLD	99.51	0.08	173752	58	2862626	Staphylococcus aureus subsp. aureus	Staphylococcus aureus M0764	98.7848	GCA_000547825.1	PRJNA224116
3188	SCAFFOLD	99.37	0.08	82156	71	2879122	Staphylococcus aureus subsp. aureus	Staphylococcus aureus M0766	99.7745	GCA_000547845.1	PRJNA224116
3191	SCAFFOLD	99.51	0.08	161425	34	2807300	Staphylococcus aureus subsp. aureus	Staphylococcus aureus M0767	98.8118	GCA_000547865.1	PRJNA224116
3194	SCAFFOLD	99.51	0.08	130630	54	2861769	Staphylococcus aureus subsp. aureus	Staphylococcus aureus M0768	99.807	GCA_000547885.1	PRJNA224116
3197	SCAFFOLD	99.37	0.08	85164	69	2884318	Staphylococcus aureus subsp. aureus	Staphylococcus aureus M0771	99.7741	GCA_000547905.1	PRJNA224116
3200	SCAFFOLD	99.51	0.64	212196	57	2870395	Staphylococcus aureus subsp. aureus	Staphylococcus aureus M1366	98.8016	GCA_000547925.1	PRJNA224116
3203	SCAFFOLD	99.51	0.39	154535	40	2864860	Staphylococcus aureus subsp. aureus	Staphylococcus aureus M1369	98.7952	GCA_000547945.1	PRJNA224116
3205	SCAFFOLD	99.51	0.08	741392	21	2897309	Staphylococcus aureus subsp. aureus	Staphylococcus aureus M1370	98.7703	GCA_000547965.1	PRJNA224116
3209	SCAFFOLD	99.4	0.08	227061	50	2839864	Staphylococcus aureus subsp. aureus	Staphylococcus aureus M1371	98.7421	GCA_000547985.1	PRJNA224116
3215	SCAFFOLD	99.51	0.32	214454	49	2903429	Staphylococcus aureus subsp. aureus	Staphylococcus aureus M1372	98.7827	GCA_000548005.1	PRJNA224116
3218	SCAFFOLD	99.51	0.94	156906	84	2906909	Staphylococcus aureus subsp. aureus	Staphylococcus aureus M1377	98.7905	GCA_000548025.1	PRJNA224116
3226	SCAFFOLD	99.51	0.08	246785	31	2862293	Staphylococcus aureus subsp. aureus	Staphylococcus aureus M1378	98.767	GCA_000548045.1	PRJNA224116
3231	SCAFFOLD	99.51	0.08	245041	34	2853155	Staphylococcus aureus subsp. aureus	Staphylococcus aureus M1380	98.8096	GCA_000548065.1	PRJNA224116
3236	SCAFFOLD	99.51	0.08	139496	38	2726828	Staphylococcus aureus subsp. aureus	Staphylococcus aureus M1382	99.909	GCA_000548085.1	PRJNA224116
3241	SCAFFOLD	99.51	0.13	169632	30	2865298	Staphylococcus aureus subsp. aureus	Staphylococcus aureus M1383	98.8083	GCA_000548105.1	PRJNA224116
3244	SCAFFOLD	99.51	0.22	228805	30	2763111	Staphylococcus aureus subsp. aureus	Staphylococcus aureus M1386	98.7553	GCA_000548125.1	PRJNA224116
3247	SCAFFOLD	99.51	0.64	246785	27	2843989	Staphylococcus aureus subsp. aureus	Staphylococcus aureus M1387	98.7816	GCA_000548145.1	PRJNA224116
3249	SCAFFOLD	99.51	0.08	342478	20	2897441	Staphylococcus aureus subsp. aureus	Staphylococcus aureus M1390	98.8065	GCA_000548165.1	PRJNA224116
3251	SCAFFOLD	99.51	0.13	205861	41	2835786	Staphylococcus aureus subsp. aureus	Staphylococcus aureus M1391	98.7929	GCA_000548185.1	PRJNA224116
3253	SCAFFOLD	99.51	0.08	355958	23	2914072	Staphylococcus aureus subsp. aureus	Staphylococcus aureus M1392	98.7855	GCA_000548205.1	PRJNA224116
3256	SCAFFOLD	99.51	0.77	160256	64	2887156	Staphylococcus aureus subsp. aureus	Staphylococcus aureus M1395	98.7572	GCA_000548225.1	PRJNA224116
3259	SCAFFOLD	99.51	0.08	751285	13	2852524	Staphylococcus aureus subsp. aureus	Staphylococcus aureus M1396	98.7274	GCA_000548245.1	PRJNA224116
3262	SCAFFOLD	99.51	0.08	245787	21	2758428	Staphylococcus aureus subsp. aureus	Staphylococcus aureus M1397	98.7822	GCA_000548265.1	PRJNA224116
3267	SCAFFOLD	99.51	0.08	294632	18	2860038	Staphylococcus aureus subsp. aureus	Staphylococcus aureus M1398	98.7785	GCA_000548285.1	PRJNA224116
3271	SCAFFOLD	99.37	0.08	82134	68	2869509	Staphylococcus aureus subsp. aureus	Staphylococcus aureus M1400	99.7929	GCA_000548305.1	PRJNA224116
3278	SCAFFOLD	99.47	0.18	171678	40	2887952	Staphylococcus aureus subsp. aureus	Staphylococcus aureus M1401	98.7871	GCA_000548325.1	PRJNA224116
3283	SCAFFOLD	99.51	0.28	170228	64	2855839	Staphylococcus aureus subsp. aureus	Staphylococcus aureus M1402	98.8118	GCA_000548345.1	PRJNA224116
3288	SCAFFOLD	99.51	0.22	227052	43	2868517	Staphylococcus aureus subsp. aureus	Staphylococcus aureus M1403	98.803	GCA_000548365.1	PRJNA224116
3292	SCAFFOLD	99.51	0.08	170812	51	2828890	Staphylococcus aureus subsp. aureus	Staphylococcus aureus M1406	98.7618	GCA_000548385.1	PRJNA224116
3294	SCAFFOLD	99.37	0.08	93327	65	2877007	Staphylococcus aureus subsp. aureus	Staphylococcus aureus M1408	99.7779	GCA_000548405.1	PRJNA224116
3296	SCAFFOLD	99.51	0.08	245767	47	2850889	Staphylococcus aureus subsp. aureus	Staphylococcus aureus M1409	98.7203	GCA_000548425.1	PRJNA224116
3298	SCAFFOLD	99.51	0.8	213055	51	2858090	Staphylococcus aureus subsp. aureus	Staphylococcus aureus M1410	98.8033	GCA_000548445.1	PRJNA224116
3300	SCAFFOLD	99.51	0.11	325033	29	2894700	Staphylococcus aureus subsp. aureus	Staphylococcus aureus M1411	98.7749	GCA_000548465.1	PRJNA224116
3302	SCAFFOLD	99.46	0.88	322381	43	2881472	Staphylococcus aureus subsp. aureus	Staphylococcus aureus M1412	98.7958	GCA_000548485.1	PRJNA224116
3304	SCAFFOLD	99.51	0.7	221308	50	2856442	Staphylococcus aureus subsp. aureus	Staphylococcus aureus M1413	98.7565	GCA_000548505.1	PRJNA224116
3308	SCAFFOLD	99.51	0.08	339242	22	2847227	Staphylococcus aureus subsp. aureus	Staphylococcus aureus M1414	98.784	GCA_000548525.1	PRJNA224116
3310	SCAFFOLD	99.51	1.2	180142	34	2858997	Staphylococcus aureus subsp. aureus	Staphylococcus aureus M1415	98.8011	GCA_000548545.1	PRJNA224116
3316	SCAFFOLD	99.51	0.21	225414	59	2861447	Staphylococcus aureus subsp. aureus	Staphylococcus aureus M1416	98.7836	GCA_000548565.1	PRJNA224116
3319	SCAFFOLD	99.51	0.08	407772	30	2901265	Staphylococcus aureus subsp. aureus	Staphylococcus aureus M1417	98.7639	GCA_000548585.1	PRJNA224116
3322	SCAFFOLD	99.51	0.08	154314	47	2839848	Staphylococcus aureus subsp. aureus	Staphylococcus aureus M1420	98.764	GCA_000548605.1	PRJNA224116
3325	SCAFFOLD	99.51	0.08	216087	38	2860976	Staphylococcus aureus subsp. aureus	Staphylococcus aureus M1421	98.7724	GCA_000548625.1	PRJNA224116
3327	SCAFFOLD	99.51	0.13	154314	62	2881405	Staphylococcus aureus subsp. aureus	Staphylococcus aureus M1422	98.724	GCA_000548645.1	PRJNA224116
3331	SCAFFOLD	99.51	0.51	227692	47	2889103	Staphylococcus aureus subsp. aureus	Staphylococcus aureus M1423	98.7556	GCA_000548665.1	PRJNA224116
3334	SCAFFOLD	99.51	0.08	846640	11	2851624	Staphylococcus aureus subsp. aureus	Staphylococcus aureus M1424	98.7401	GCA_000548685.1	PRJNA224116
3340	SCAFFOLD	99.51	1.01	205294	48	2894575	Staphylococcus aureus subsp. aureus	Staphylococcus aureus M1428	98.82	GCA_000548725.1	PRJNA224116
3343	SCAFFOLD	99.51	0.08	829002	18	2856670	Staphylococcus aureus subsp. aureus	Staphylococcus aureus M1429	98.7867	GCA_000548745.1	PRJNA224116
3346	SCAFFOLD	99.51	1.09	179975	42	2872577	Staphylococcus aureus subsp. aureus	Staphylococcus aureus M1430	98.7903	GCA_000548765.1	PRJNA224116
3349	SCAFFOLD	99.51	0.08	227041	24	2850530	Staphylococcus aureus subsp. aureus	Staphylococcus aureus M1431	98.7837	GCA_000548785.1	PRJNA224116
3353	SCAFFOLD	99.51	0.39	228597	50	2864555	Staphylococcus aureus subsp. aureus	Staphylococcus aureus M1432	98.7677	GCA_000548805.1	PRJNA224116
3357	SCAFFOLD	99.51	0.08	854232	16	2862716	Staphylococcus aureus subsp. aureus	Staphylococcus aureus M1433	98.7754	GCA_000548825.1	PRJNA224116
3359	SCAFFOLD	99.51	0.08	652829	20	2876159	Staphylococcus aureus subsp. aureus	Staphylococcus aureus M1434	98.7756	GCA_000548845.1	PRJNA224116
3362	SCAFFOLD	99.51	0.11	154978	31	2839318	Staphylococcus aureus subsp. aureus	Staphylococcus aureus M1435	98.796	GCA_000548865.1	PRJNA224116
3364	SCAFFOLD	99.37	0.08	77877	78	2858512	Staphylococcus aureus subsp. aureus	Staphylococcus aureus M1436	99.7793	GCA_000548885.1	PRJNA224116
3368	SCAFFOLD	99.51	0.08	388884	15	2859551	Staphylococcus aureus subsp. aureus	Staphylococcus aureus M1437	98.7955	GCA_000548905.1	PRJNA224116
3371	SCAFFOLD	99.51	0.08	154835	53	2855043	Staphylococcus aureus subsp. aureus	Staphylococcus aureus M1438	98.7305	GCA_000548925.1	PRJNA224116
3374	SCAFFOLD	99.03	0.87	160888	85	2925948	Staphylococcus aureus subsp. aureus	Staphylococcus aureus M1441	98.7862	GCA_000548945.1	PRJNA224116
3380	SCAFFOLD	99.51	0.64	245131	44	2844076	Staphylococcus aureus subsp. aureus	Staphylococcus aureus M1443	98.6981	GCA_000548965.1	PRJNA224116
3382	SCAFFOLD	99.51	0.08	175987	50	2859046	Staphylococcus aureus subsp. aureus	Staphylococcus aureus M1444	98.7566	GCA_000548985.1	PRJNA224116
3387	SCAFFOLD	99.51	0.08	154315	62	2889288	Staphylococcus aureus subsp. aureus	Staphylococcus aureus M1445	98.7778	GCA_000549005.1	PRJNA224116
3389	SCAFFOLD	99.51	1.42	191669	49	2881323	Staphylococcus aureus subsp. aureus	Staphylococcus aureus M1446	98.7824	GCA_000549025.1	PRJNA224116
3393	SCAFFOLD	99.37	0.08	94429	73	2868553	Staphylococcus aureus subsp. aureus	Staphylococcus aureus M1447	99.8165	GCA_000549045.1	PRJNA224116
3396	SCAFFOLD	99.51	0.08	154076	47	2843734	Staphylococcus aureus subsp. aureus	Staphylococcus aureus M1448	98.7458	GCA_000549065.1	PRJNA224116
3398	SCAFFOLD	99.4	0.08	245903	36	2840845	Staphylococcus aureus subsp. aureus	Staphylococcus aureus M1449	98.7829	GCA_000549085.1	PRJNA224116
3401	SCAFFOLD	99.51	0.08	222255	52	2887556	Staphylococcus aureus subsp. aureus	Staphylococcus aureus M1452	98.7774	GCA_000549105.1	PRJNA224116
3405	SCAFFOLD	99.33	0.5	66795	97	2884519	Staphylococcus aureus subsp. aureus	Staphylococcus aureus M1453	99.8063	GCA_000549125.1	PRJNA224116
3411	SCAFFOLD	99.48	0.77	170023	55	2858724	Staphylococcus aureus subsp. aureus	Staphylococcus aureus M1454	98.7593	GCA_000549145.1	PRJNA224116
3413	SCAFFOLD	99.51	0.43	177759	46	2865059	Staphylococcus aureus subsp. aureus	Staphylococcus aureus M1455	98.7465	GCA_000549165.1	PRJNA224116
3418	SCAFFOLD	99.51	0.19	214621	49	2889306	Staphylococcus aureus subsp. aureus	Staphylococcus aureus M1456	98.7782	GCA_000549185.1	PRJNA224116
3421	SCAFFOLD	99.51	0.08	247144	38	2856582	Staphylococcus aureus subsp. aureus	Staphylococcus aureus M1457	98.771	GCA_000549205.1	PRJNA224116
3422	SCAFFOLD	99.51	0.21	159518	40	2874335	Staphylococcus aureus subsp. aureus	Staphylococcus aureus M1458	98.7955	GCA_000549225.1	PRJNA224116
3426	SCAFFOLD	99.51	0.08	844053	15	2860177	Staphylococcus aureus subsp. aureus	Staphylococcus aureus M1459	98.7897	GCA_000549245.1	PRJNA224116
3429	SCAFFOLD	99.48	0.22	246678	53	2858608	Staphylococcus aureus subsp. aureus	Staphylococcus aureus M1460	98.7584	GCA_000549265.1	PRJNA224116
3432	SCAFFOLD	99.37	0.08	351440	38	2866756	Staphylococcus aureus subsp. aureus	Staphylococcus aureus M1461	98.7389	GCA_000549285.1	PRJNA224116
3435	SCAFFOLD	99.51	0.08	722524	23	2874543	Staphylococcus aureus subsp. aureus	Staphylococcus aureus M1464	98.7729	GCA_000549305.1	PRJNA224116
3439	SCAFFOLD	99.51	0.11	182855	71	2917017	Staphylococcus aureus subsp. aureus	Staphylococcus aureus M1465	98.7366	GCA_000549325.1	PRJNA224116
3444	SCAFFOLD	99.51	0.08	155073	43	2841322	Staphylococcus aureus subsp. aureus	Staphylococcus aureus M1467	98.7599	GCA_000549345.1	PRJNA224116
3448	SCAFFOLD	99.51	0.13	244728	49	2852348	Staphylococcus aureus subsp. aureus	Staphylococcus aureus M1469	98.7575	GCA_000549365.1	PRJNA224116
3452	SCAFFOLD	99.51	0.59	166074	78	2934566	Staphylococcus aureus subsp. aureus	Staphylococcus aureus M1470	98.7763	GCA_000549385.1	PRJNA224116
3458	SCAFFOLD	99.51	0.08	226420	54	2851638	Staphylococcus aureus subsp. aureus	Staphylococcus aureus M1471	98.7982	GCA_000549405.1	PRJNA224116
3463	SCAFFOLD	99.51	0.08	160681	44	2851890	Staphylococcus aureus subsp. aureus	Staphylococcus aureus M1472	98.7591	GCA_000549425.1	PRJNA224116
3469	SCAFFOLD	99.51	0.14	213309	55	2901349	Staphylococcus aureus subsp. aureus	Staphylococcus aureus M1474	98.7954	GCA_000549445.1	PRJNA224116
3472	SCAFFOLD	99.51	0.47	105737	96	2861648	Staphylococcus aureus subsp. aureus	Staphylococcus aureus M1338	98.7716	GCA_000549465.1	PRJNA224116
3480	SCAFFOLD	99.51	0.64	148538	46	2862531	Staphylococcus aureus subsp. aureus	Staphylococcus aureus M1344	98.7656	GCA_000549485.1	PRJNA224116
3484	SCAFFOLD	99.51	0.08	327656	20	2863117	Staphylococcus aureus subsp. aureus	Staphylococcus aureus M1345	98.7845	GCA_000549505.1	PRJNA224116
3488	SCAFFOLD	99.51	0.08	458708	26	2888184	Staphylococcus aureus subsp. aureus	Staphylococcus aureus M1347	98.7692	GCA_000549525.1	PRJNA224116
3492	SCAFFOLD	99.37	1.06	75685	95	2916004	Staphylococcus aureus subsp. aureus	Staphylococcus aureus M1348	99.8166	GCA_000549545.1	PRJNA224116
3500	SCAFFOLD	99.51	0.08	234550	26	2912011	Staphylococcus aureus subsp. aureus	Staphylococcus aureus M1349	98.7686	GCA_000549565.1	PRJNA224116
3506	SCAFFOLD	99.51	0.08	379308	22	2880706	Staphylococcus aureus subsp. aureus	Staphylococcus aureus M1350	98.791	GCA_000549585.1	PRJNA224116
3511	SCAFFOLD	99.37	0.08	87569	69	2875520	Staphylococcus aureus subsp. aureus	Staphylococcus aureus M1351	99.7664	GCA_000549605.1	PRJNA224116
3516	SCAFFOLD	99.46	0.08	680000	16	2829425	Staphylococcus aureus subsp. aureus	Staphylococcus aureus M1352	98.7758	GCA_000549625.1	PRJNA224116
3520	SCAFFOLD	99.51	1.77	154731	64	2890418	Staphylococcus aureus subsp. aureus	Staphylococcus aureus M1353	98.7528	GCA_000549645.1	PRJNA224116
3525	SCAFFOLD	99.51	0.58	227040	33	2858888	Staphylococcus aureus subsp. aureus	Staphylococcus aureus M1354	98.7875	GCA_000549665.1	PRJNA224116
3528	SCAFFOLD	99.51	0.45	226329	49	2886462	Staphylococcus aureus subsp. aureus	Staphylococcus aureus M1355	98.7564	GCA_000549685.1	PRJNA224116
3533	SCAFFOLD	99.4	2.33	177800	45	2895698	Staphylococcus aureus subsp. aureus	Staphylococcus aureus M1356	98.7893	GCA_000549705.1	PRJNA224116
3537	SCAFFOLD	99.49	2.09	138433	79	2896983	Staphylococcus aureus subsp. aureus	Staphylococcus aureus M1360	98.7586	GCA_000549725.1	PRJNA224116
3542	SCAFFOLD	99.51	0.49	178273	54	2868433	Staphylococcus aureus subsp. aureus	Staphylococcus aureus M1361	98.7304	GCA_000549745.1	PRJNA224116
3547	SCAFFOLD	99.51	0.08	696506	14	2893481	Staphylococcus aureus subsp. aureus	Staphylococcus aureus M1363	98.7379	GCA_000549765.1	PRJNA224116
3548	SCAFFOLD	99.51	0.08	151562	54	2841031	Staphylococcus aureus subsp. aureus	Staphylococcus aureus M1365	98.7394	GCA_000549785.1	PRJNA224116
3551	SCAFFOLD	99.51	1.95	179647	66	2905311	Staphylococcus aureus subsp. aureus	Staphylococcus aureus M1476	98.7888	GCA_000549805.1	PRJNA224116
3555	SCAFFOLD	99.51	0.08	154338	40	2876955	Staphylococcus aureus subsp. aureus	Staphylococcus aureus M1477	98.8079	GCA_000549825.1	PRJNA224116
3559	SCAFFOLD	99.51	0.14	160236	54	2858608	Staphylococcus aureus subsp. aureus	Staphylococcus aureus M1478	98.739	GCA_000549845.1	PRJNA224116
3564	SCAFFOLD	99.51	0.08	177574	45	2835025	Staphylococcus aureus subsp. aureus	Staphylococcus aureus M1482	98.7675	GCA_000549865.1	PRJNA224116
3567	SCAFFOLD	99.48	0.8	221587	52	2844348	Staphylococcus aureus subsp. aureus	Staphylococcus aureus M1483	98.7818	GCA_000549885.1	PRJNA224116
3570	SCAFFOLD	99.51	0.08	423030	26	2891709	Staphylococcus aureus subsp. aureus	Staphylococcus aureus M1484	98.7708	GCA_000549905.1	PRJNA224116
3573	SCAFFOLD	99.51	0.81	154766	72	2911563	Staphylococcus aureus subsp. aureus	Staphylococcus aureus M1487	98.7698	GCA_000549925.1	PRJNA224116
3578	SCAFFOLD	99.46	0.98	155027	47	2877097	Staphylococcus aureus subsp. aureus	Staphylococcus aureus M1489	98.7397	GCA_000549945.1	PRJNA224116
3582	SCAFFOLD	99.51	0.08	832460	20	2860268	Staphylococcus aureus subsp. aureus	Staphylococcus aureus M1490	98.778	GCA_000549965.1	PRJNA224116
3585	SCAFFOLD	99.51	0.08	836897	13	2849298	Staphylococcus aureus subsp. aureus	Staphylococcus aureus M1491	98.7455	GCA_000549985.1	PRJNA224116
3589	SCAFFOLD	99.51	0.08	556724	18	2859977	Staphylococcus aureus subsp. aureus	Staphylococcus aureus M1493	98.7859	GCA_000550005.1	PRJNA224116
3594	SCAFFOLD	99.51	0.08	205040	52	2899877	Staphylococcus aureus subsp. aureus	Staphylococcus aureus M1497	98.7626	GCA_000550045.1	PRJNA224116
3597	SCAFFOLD	99.51	0.08	453842	29	2894655	Staphylococcus aureus subsp. aureus	Staphylococcus aureus M1500	98.757	GCA_000550065.1	PRJNA224116
3601	SCAFFOLD	99.19	0.08	98551	66	2805405	Staphylococcus aureus subsp. aureus	Staphylococcus aureus M1501	98.7948	GCA_000550085.1	PRJNA224116
3605	SCAFFOLD	99.51	0.33	197393	48	2839716	Staphylococcus aureus subsp. aureus	Staphylococcus aureus M1504	98.7841	GCA_000550105.1	PRJNA224116
3609	SCAFFOLD	99.4	0.08	245551	38	2860986	Staphylococcus aureus subsp. aureus	Staphylococcus aureus M1505	98.7472	GCA_000550125.1	PRJNA224116
3613	SCAFFOLD	99.51	0.08	692168	14	2860793	Staphylococcus aureus subsp. aureus	Staphylococcus aureus M1507	98.7481	GCA_000550165.1	PRJNA224116
3617	SCAFFOLD	99.51	0.08	312974	30	2853893	Staphylococcus aureus subsp. aureus	Staphylococcus aureus M1508	98.7709	GCA_000550185.1	PRJNA224116
3620	SCAFFOLD	99.51	1.39	154979	87	2894396	Staphylococcus aureus subsp. aureus	Staphylococcus aureus M1511	98.7584	GCA_000550205.1	PRJNA224116
3624	SCAFFOLD	99.4	0.08	330802	23	2871902	Staphylococcus aureus subsp. aureus	Staphylococcus aureus M1512	98.7586	GCA_000550225.1	PRJNA224116
3628	SCAFFOLD	99.51	0.11	160048	51	2838359	Staphylococcus aureus subsp. aureus	Staphylococcus aureus M1513	98.7314	GCA_000550245.1	PRJNA224116
3631	SCAFFOLD	99.51	0.67	230853	51	2834645	Staphylococcus aureus subsp. aureus	Staphylococcus aureus M1514	98.7372	GCA_000550265.1	PRJNA224116
3634	SCAFFOLD	99.51	0.08	444173	22	2908693	Staphylococcus aureus subsp. aureus	Staphylococcus aureus M1515	98.7728	GCA_000550285.1	PRJNA224116
3636	SCAFFOLD	99.51	0.08	212382	40	2901146	Staphylococcus aureus subsp. aureus	Staphylococcus aureus M1516	98.7926	GCA_000550305.1	PRJNA224116
3643	SCAFFOLD	99.51	0.08	152984	57	2869167	Staphylococcus aureus subsp. aureus	Staphylococcus aureus M1518	98.7748	GCA_000550325.1	PRJNA224116
3651	SCAFFOLD	99.51	0.08	287157	17	2918797	Staphylococcus aureus subsp. aureus	Staphylococcus aureus M1523	98.7651	GCA_000550365.1	PRJNA224116
3654	SCAFFOLD	99.51	0.08	170406	47	2836259	Staphylococcus aureus subsp. aureus	Staphylococcus aureus M1524	98.716	GCA_000550385.1	PRJNA224116
3661	SCAFFOLD	99.51	0.33	158510	57	2840251	Staphylococcus aureus subsp. aureus	Staphylococcus aureus M1525	98.7943	GCA_000550405.1	PRJNA224116
3665	SCAFFOLD	99.51	0.08	252242	26	2914402	Staphylococcus aureus subsp. aureus	Staphylococcus aureus M1528	98.7906	GCA_000550425.1	PRJNA224116
3670	SCAFFOLD	99.51	0.08	739178	23	2887540	Staphylococcus aureus subsp. aureus	Staphylococcus aureus M1529	98.7561	GCA_000550445.1	PRJNA224116
3675	SCAFFOLD	99.51	0.64	155632	56	2833006	Staphylococcus aureus subsp. aureus	Staphylococcus aureus M1530	98.784	GCA_000550465.1	PRJNA224116
3687	SCAFFOLD	99.51	0.11	222055	46	2830873	Staphylococcus aureus subsp. aureus	Staphylococcus aureus M1534	98.7874	GCA_000550505.1	PRJNA224116
3693	SCAFFOLD	99.49	0.19	216685	44	2842418	Staphylococcus aureus subsp. aureus	Staphylococcus aureus M1535	98.8056	GCA_000550525.1	PRJNA224116
3702	SCAFFOLD	99.51	0.08	174572	55	2834544	Staphylococcus aureus subsp. aureus	Staphylococcus aureus M1541	98.7584	GCA_000550565.1	PRJNA224116
3709	SCAFFOLD	99.51	0.08	652829	28	2867102	Staphylococcus aureus subsp. aureus	Staphylococcus aureus M1542	98.7818	GCA_000550585.1	PRJNA224116
3714	SCAFFOLD	99.49	0.1	237257	22	2835527	Staphylococcus aureus subsp. aureus	Staphylococcus aureus M1545	98.758	GCA_000550605.1	PRJNA224116
3717	SCAFFOLD	99.32	0.36	124278	59	2839845	Staphylococcus aureus subsp. aureus	Staphylococcus aureus M1550	98.7298	GCA_000550625.1	PRJNA224116
3724	SCAFFOLD	99.51	1.58	207443	42	2900380	Staphylococcus aureus subsp. aureus	Staphylococcus aureus M1551	98.7647	GCA_000550645.1	PRJNA224116
3728	SCAFFOLD	99.51	0.08	652991	18	2860122	Staphylococcus aureus subsp. aureus	Staphylococcus aureus M1552	98.7822	GCA_000550665.1	PRJNA224116
3731	SCAFFOLD	99.51	0.08	485076	22	2857215	Staphylococcus aureus subsp. aureus	Staphylococcus aureus M1553	98.7887	GCA_000550685.1	PRJNA224116
3735	SCAFFOLD	99.32	1.36	221457	45	2845994	Staphylococcus aureus subsp. aureus	Staphylococcus aureus M1557	98.8037	GCA_000550705.1	PRJNA224116
3739	SCAFFOLD	99.51	0.08	441138	29	2857622	Staphylococcus aureus subsp. aureus	Staphylococcus aureus M1559	98.7786	GCA_000550725.1	PRJNA224116
3746	SCAFFOLD	99.51	0.08	225200	49	2866552	Staphylococcus aureus subsp. aureus	Staphylococcus aureus M0005	98.7912	GCA_000550865.1	PRJNA224116
3750	SCAFFOLD	99.37	0.64	85364	67	2880015	Staphylococcus aureus subsp. aureus	Staphylococcus aureus M0007	99.7692	GCA_000550885.1	PRJNA224116
3755	SCAFFOLD	99.37	0.08	86202	68	2887815	Staphylococcus aureus subsp. aureus	Staphylococcus aureus M0008	99.7921	GCA_000550905.1	PRJNA224116
3761	SCAFFOLD	99.51	0.08	221214	66	2884308	Staphylococcus aureus subsp. aureus	Staphylococcus aureus M0009	98.7971	GCA_000550925.1	PRJNA224116
3765	SCAFFOLD	99.51	0.74	211018	72	2902081	Staphylococcus aureus subsp. aureus	Staphylococcus aureus M0010	98.7724	GCA_000550945.1	PRJNA224116
3769	SCAFFOLD	99.51	0.08	211083	63	2874197	Staphylococcus aureus subsp. aureus	Staphylococcus aureus M0011	98.7901	GCA_000550965.1	PRJNA224116
3774	SCAFFOLD	99.51	0.08	203332	36	2866605	Staphylococcus aureus subsp. aureus	Staphylococcus aureus M0012	98.7643	GCA_000550985.1	PRJNA224116
3778	SCAFFOLD	99.51	0.98	211020	78	2912212	Staphylococcus aureus subsp. aureus	Staphylococcus aureus M0013	98.7729	GCA_000551005.1	PRJNA224116
3784	SCAFFOLD	99.51	0.74	211020	76	2907564	Staphylococcus aureus subsp. aureus	Staphylococcus aureus M0014	98.7758	GCA_000551025.1	PRJNA224116
3787	SCAFFOLD	99.48	0.15	221214	53	2862697	Staphylococcus aureus subsp. aureus	Staphylococcus aureus M0016	98.7851	GCA_000551045.1	PRJNA224116
3793	SCAFFOLD	99.51	0.74	159354	64	2907193	Staphylococcus aureus subsp. aureus	Staphylococcus aureus M0021	98.7685	GCA_000551085.1	PRJNA224116
3797	SCAFFOLD	99.51	0.08	453604	29	2902396	Staphylococcus aureus subsp. aureus	Staphylococcus aureus M0022	98.7793	GCA_000551105.1	PRJNA224116
3801	SCAFFOLD	99.51	0.69	210274	58	2880745	Staphylococcus aureus subsp. aureus	Staphylococcus aureus M0024	98.7577	GCA_000551125.1	PRJNA224116
3804	SCAFFOLD	99.51	0.08	234875	36	2864201	Staphylococcus aureus subsp. aureus	Staphylococcus aureus M0025	98.7945	GCA_000551145.1	PRJNA224116
3813	SCAFFOLD	99.46	1.6	159088	74	2912115	Staphylococcus aureus subsp. aureus	Staphylococcus aureus M0027	98.7729	GCA_000551185.1	PRJNA224116
3820	SCAFFOLD	99.51	1	211020	63	2901605	Staphylococcus aureus subsp. aureus	Staphylococcus aureus M0028	98.7942	GCA_000551205.1	PRJNA224116
3824	SCAFFOLD	99.48	1.28	171447	84	2916322	Staphylococcus aureus subsp. aureus	Staphylococcus aureus M0030	98.7789	GCA_000551225.1	PRJNA224116
3828	SCAFFOLD	99.51	0.11	158078	38	2843116	Staphylococcus aureus subsp. aureus	Staphylococcus aureus M0031	98.8141	GCA_000551245.1	PRJNA224116
3832	SCAFFOLD	99.51	0.08	193807	42	2875719	Staphylococcus aureus subsp. aureus	Staphylococcus aureus M0034	98.7694	GCA_000551265.1	PRJNA224116
3836	SCAFFOLD	99.49	0.13	183659	65	2914386	Staphylococcus aureus subsp. aureus	Staphylococcus aureus M0036	98.7567	GCA_000551285.1	PRJNA224116
3840	SCAFFOLD	99.51	0.08	104232	61	2777367	Staphylococcus aureus subsp. aureus	Staphylococcus aureus M0037	99.8717	GCA_000551305.1	PRJNA224116
3845	SCAFFOLD	99.46	0.74	220380	63	2885636	Staphylococcus aureus subsp. aureus	Staphylococcus aureus M0038	98.7905	GCA_000551325.1	PRJNA224116
3850	SCAFFOLD	99.47	0.56	209889	69	2900892	Staphylococcus aureus subsp. aureus	Staphylococcus aureus M0040	98.7799	GCA_000551345.1	PRJNA224116
3853	SCAFFOLD	99.32	2.33	221166	45	2873119	Staphylococcus aureus subsp. aureus	Staphylococcus aureus M0041	98.7976	GCA_000551365.1	PRJNA224116
3858	SCAFFOLD	99.51	1.52	211020	81	2899354	Staphylococcus aureus subsp. aureus	Staphylococcus aureus M0042	98.7994	GCA_000551385.1	PRJNA224116
3865	SCAFFOLD	99.44	1.31	221214	82	2921144	Staphylococcus aureus subsp. aureus	Staphylococcus aureus M0043	98.7723	GCA_000551405.1	PRJNA224116
3872	SCAFFOLD	99.51	0.18	221209	70	2897998	Staphylococcus aureus subsp. aureus	Staphylococcus aureus M0044	98.7703	GCA_000551425.1	PRJNA224116
3880	SCAFFOLD	99.51	0.6	176288	41	2854346	Staphylococcus aureus subsp. aureus	Staphylococcus aureus M0046	98.8057	GCA_000551445.1	PRJNA224116
3884	SCAFFOLD	99.51	1.42	154334	83	2919012	Staphylococcus aureus subsp. aureus	Staphylococcus aureus M0048	98.7601	GCA_000551465.1	PRJNA224116
3890	SCAFFOLD	99.51	0.08	153510	45	2866681	Staphylococcus aureus subsp. aureus	Staphylococcus aureus M0049	98.7609	GCA_000551485.1	PRJNA224116
3894	SCAFFOLD	99.51	0.3	209278	65	2897480	Staphylococcus aureus subsp. aureus	Staphylococcus aureus M0051	98.7682	GCA_000551505.1	PRJNA224116
3897	SCAFFOLD	99.51	0.64	221214	56	2904635	Staphylococcus aureus subsp. aureus	Staphylococcus aureus M0052	98.772	GCA_000551525.1	PRJNA224116
3901	SCAFFOLD	99.51	0.08	464540	24	2898260	Staphylococcus aureus subsp. aureus	Staphylococcus aureus M0054	98.7656	GCA_000551545.1	PRJNA224116
3904	SCAFFOLD	99.51	0.08	221166	52	2870674	Staphylococcus aureus subsp. aureus	Staphylococcus aureus M0057	98.8043	GCA_000551565.1	PRJNA224116
3909	SCAFFOLD	99.51	0.08	214557	51	2901524	Staphylococcus aureus subsp. aureus	Staphylococcus aureus M0058	98.7582	GCA_000551585.1	PRJNA224116
3914	SCAFFOLD	99.51	0.08	349677	30	2901553	Staphylococcus aureus subsp. aureus	Staphylococcus aureus M0061	98.7797	GCA_000551605.1	PRJNA224116
3918	SCAFFOLD	99.51	0.08	225200	45	2861188	Staphylococcus aureus subsp. aureus	Staphylococcus aureus M0063	98.7882	GCA_000551625.1	PRJNA224116
3921	SCAFFOLD	99.51	0.41	215844	44	2869113	Staphylococcus aureus subsp. aureus	Staphylococcus aureus M0064	98.7806	GCA_000551645.1	PRJNA224116
3926	SCAFFOLD	99.51	0.13	422159	32	2898101	Staphylococcus aureus subsp. aureus	Staphylococcus aureus M0065	98.7562	GCA_000551665.1	PRJNA224116
3929	SCAFFOLD	99.51	0.08	747558	29	2935549	Staphylococcus aureus subsp. aureus	Staphylococcus aureus M0069	98.7767	GCA_000551685.1	PRJNA224116
3934	SCAFFOLD	99.51	0.08	177531	71	2930111	Staphylococcus aureus subsp. aureus	Staphylococcus aureus M0070	98.7843	GCA_000551705.1	PRJNA224116
3940	SCAFFOLD	99.51	0.12	190910	51	2842911	Staphylococcus aureus subsp. aureus	Staphylococcus aureus M0071	98.7615	GCA_000551725.1	PRJNA224116
3944	SCAFFOLD	99.51	0.11	229349	45	2859628	Staphylococcus aureus subsp. aureus	Staphylococcus aureus M0074	98.7643	GCA_000551745.1	PRJNA224116
3947	SCAFFOLD	99.51	0.08	839589	14	2879572	Staphylococcus aureus subsp. aureus	Staphylococcus aureus M0076	98.7788	GCA_000551765.1	PRJNA224116
3950	SCAFFOLD	99.51	0.08	862049	12	2875786	Staphylococcus aureus subsp. aureus	Staphylococcus aureus M0079	98.7732	GCA_000551785.1	PRJNA224116
3952	SCAFFOLD	99.37	0.08	90561	65	2924864	Staphylococcus aureus subsp. aureus	Staphylococcus aureus M0080	99.7656	GCA_000551805.1	PRJNA224116
3957	SCAFFOLD	99.51	0.08	303981	33	2935526	Staphylococcus aureus subsp. aureus	Staphylococcus aureus M0081	98.7764	GCA_000551825.1	PRJNA224116
3961	SCAFFOLD	99.51	1.4	138062	98	2977950	Staphylococcus aureus subsp. aureus	Staphylococcus aureus M0082	98.7588	GCA_000551845.1	PRJNA224116
3967	SCAFFOLD	99.47	0.15	220380	69	2930787	Staphylococcus aureus subsp. aureus	Staphylococcus aureus M0083	98.7842	GCA_000551865.1	PRJNA224116
3969	SCAFFOLD	99.51	0.08	666562	17	2877990	Staphylococcus aureus subsp. aureus	Staphylococcus aureus M0084	98.7875	GCA_000551885.1	PRJNA224116
3972	SCAFFOLD	99.51	0.69	187727	57	2962828	Staphylococcus aureus subsp. aureus	Staphylococcus aureus M0086	98.7656	GCA_000551905.1	PRJNA224116
3977	SCAFFOLD	99.51	0.6	153511	70	2957454	Staphylococcus aureus subsp. aureus	Staphylococcus aureus M0087	98.7389	GCA_000551925.1	PRJNA224116
3980	SCAFFOLD	99.51	0.08	866932	8	2837118	Staphylococcus aureus subsp. aureus	Staphylococcus aureus M0089	98.7938	GCA_000551945.1	PRJNA224116
3983	SCAFFOLD	99.51	0.08	379342	12	2800637	Staphylococcus aureus subsp. aureus	Staphylococcus aureus M0092	98.8222	GCA_000551965.1	PRJNA224116
3984	SCAFFOLD	99.51	0.08	379858	26	2864940	Staphylococcus aureus subsp. aureus	Staphylococcus aureus M0093	98.7348	GCA_000551985.1	PRJNA224116
3987	SCAFFOLD	99.51	0.08	553726	15	2877010	Staphylococcus aureus subsp. aureus	Staphylococcus aureus M0094	98.7727	GCA_000552005.1	PRJNA224116
3989	SCAFFOLD	99.51	0.08	738698	14	2876201	Staphylococcus aureus subsp. aureus	Staphylococcus aureus M0095	98.778	GCA_000552025.1	PRJNA224116
3992	SCAFFOLD	99.51	0.08	748126	14	2876039	Staphylococcus aureus subsp. aureus	Staphylococcus aureus M0096	98.7822	GCA_000552045.1	PRJNA224116
3994	SCAFFOLD	99.37	0.11	73752	82	2902700	Staphylococcus aureus subsp. aureus	Staphylococcus aureus M0097	99.7669	GCA_000552065.1	PRJNA224116
3997	SCAFFOLD	99.47	0.08	180900	71	2939659	Staphylococcus aureus subsp. aureus	Staphylococcus aureus M0098	98.7614	GCA_000552085.1	PRJNA224116
4000	SCAFFOLD	99.51	0.1	227691	49	2856355	Staphylococcus aureus subsp. aureus	Staphylococcus aureus M0099	98.7685	GCA_000552105.1	PRJNA224116
4003	SCAFFOLD	99.37	0.08	75903	76	2921189	Staphylococcus aureus subsp. aureus	Staphylococcus aureus M0100	99.769	GCA_000552125.1	PRJNA224116
4008	SCAFFOLD	99.37	0.08	73477	86	2893885	Staphylococcus aureus subsp. aureus	Staphylococcus aureus M0101	99.7906	GCA_000552145.1	PRJNA224116
4013	SCAFFOLD	99.37	0.08	75540	74	2918355	Staphylococcus aureus subsp. aureus	Staphylococcus aureus M0107	99.7688	GCA_000552165.1	PRJNA224116
4019	SCAFFOLD	99.37	0.08	85163	68	2918743	Staphylococcus aureus subsp. aureus	Staphylococcus aureus M0109	99.7465	GCA_000552185.1	PRJNA224116
4024	SCAFFOLD	99.51	0.08	742347	17	2871941	Staphylococcus aureus subsp. aureus	Staphylococcus aureus M0110	98.8012	GCA_000552205.1	PRJNA224116
4028	SCAFFOLD	99.37	0.08	87341	70	2921934	Staphylococcus aureus subsp. aureus	Staphylococcus aureus M0111	99.7652	GCA_000552225.1	PRJNA224116
4033	SCAFFOLD	99.51	0.08	361068	26	2931299	Staphylococcus aureus subsp. aureus	Staphylococcus aureus M0112	98.75	GCA_000552245.1	PRJNA224116
4036	SCAFFOLD	99.51	0.08	737806	23	2894958	Staphylococcus aureus subsp. aureus	Staphylococcus aureus M0115	98.7746	GCA_000552265.1	PRJNA224116
4040	SCAFFOLD	99.51	0.08	454952	22	2922893	Staphylococcus aureus subsp. aureus	Staphylococcus aureus M0116	98.7935	GCA_000552285.1	PRJNA224116
4043	SCAFFOLD	99.51	0.08	183579	56	2858154	Staphylococcus aureus subsp. aureus	Staphylococcus aureus M0117	98.7747	GCA_000552305.1	PRJNA224116
4048	SCAFFOLD	99.51	0.08	284048	38	2835811	Staphylococcus aureus subsp. aureus	Staphylococcus aureus M0118	98.8	GCA_000552325.1	PRJNA224116
4050	SCAFFOLD	99.51	0.08	424336	14	2844237	Staphylococcus aureus subsp. aureus	Staphylococcus aureus M0119	98.8156	GCA_000552345.1	PRJNA224116
4054	SCAFFOLD	99.51	0.08	602975	29	2910576	Staphylococcus aureus subsp. aureus	Staphylococcus aureus M0120	98.7739	GCA_000552365.1	PRJNA224116
4057	SCAFFOLD	99.51	0.08	457061	29	2905159	Staphylococcus aureus subsp. aureus	Staphylococcus aureus M0122	98.7642	GCA_000552385.1	PRJNA224116
4061	SCAFFOLD	99.37	0.64	98879	72	2893029	Staphylococcus aureus subsp. aureus	Staphylococcus aureus M0123	99.8003	GCA_000552405.1	PRJNA224116
4064	SCAFFOLD	99.51	0.08	475159	18	2876863	Staphylococcus aureus subsp. aureus	Staphylococcus aureus M0124	98.773	GCA_000552425.1	PRJNA224116
4068	SCAFFOLD	99.49	1.42	181754	72	2911727	Staphylococcus aureus subsp. aureus	Staphylococcus aureus M0125	98.7597	GCA_000552445.1	PRJNA224116
4074	SCAFFOLD	99.51	0.08	180120	63	2878973	Staphylococcus aureus subsp. aureus	Staphylococcus aureus M0127	98.7845	GCA_000552465.1	PRJNA224116
4079	SCAFFOLD	99.51	0.15	209791	65	2889881	Staphylococcus aureus subsp. aureus	Staphylococcus aureus M0128	98.7854	GCA_000552485.1	PRJNA224116
4082	SCAFFOLD	99.51	0.19	177656	66	2927852	Staphylococcus aureus subsp. aureus	Staphylococcus aureus M0131	98.7511	GCA_000552505.1	PRJNA224116
4088	SCAFFOLD	99.51	0.08	175068	36	2860961	Staphylococcus aureus subsp. aureus	Staphylococcus aureus M0132	98.7937	GCA_000552535.1	PRJNA224116
4092	SCAFFOLD	99.45	0.14	174904	42	2884120	Staphylococcus aureus subsp. aureus	Staphylococcus aureus M0134	98.7788	GCA_000552565.1	PRJNA224116
4094	SCAFFOLD	99.36	0.11	209848	70	2885396	Staphylococcus aureus subsp. aureus	Staphylococcus aureus M0135	98.7805	GCA_000552585.1	PRJNA224116
4099	SCAFFOLD	99.51	0.08	210584	40	2853653	Staphylococcus aureus subsp. aureus	Staphylococcus aureus M0136	98.7963	GCA_000552605.1	PRJNA224116
4102	SCAFFOLD	99.48	0.17	185216	72	2890847	Staphylococcus aureus subsp. aureus	Staphylococcus aureus M0137	98.7481	GCA_000552625.1	PRJNA224116
4110	SCAFFOLD	99.51	0.52	196833	47	2808521	Staphylococcus aureus subsp. aureus	Staphylococcus aureus M0141	98.815	GCA_000552665.1	PRJNA224116
4114	SCAFFOLD	99.51	0.17	212710	47	2855118	Staphylococcus aureus subsp. aureus	Staphylococcus aureus M0142	98.8115	GCA_000552685.1	PRJNA224116
4117	SCAFFOLD	99.51	0.5	182048	46	2877685	Staphylococcus aureus subsp. aureus	Staphylococcus aureus M0143	98.7706	GCA_000552705.1	PRJNA224116
4121	SCAFFOLD	99.51	0.08	220291	48	2863481	Staphylococcus aureus subsp. aureus	Staphylococcus aureus M0145	98.7888	GCA_000552725.1	PRJNA224116
4124	SCAFFOLD	99.51	0.08	153510	70	2911571	Staphylococcus aureus subsp. aureus	Staphylococcus aureus M0146	98.7692	GCA_000552745.1	PRJNA224116
4129	SCAFFOLD	99.51	0.11	170989	38	2866402	Staphylococcus aureus subsp. aureus	Staphylococcus aureus M0147	98.7969	GCA_000552765.1	PRJNA224116
4132	SCAFFOLD	99.51	0.17	169671	30	2841925	Staphylococcus aureus subsp. aureus	Staphylococcus aureus M0148	98.7956	GCA_000552785.1	PRJNA224116
4136	SCAFFOLD	99.51	0.08	209809	39	2847706	Staphylococcus aureus subsp. aureus	Staphylococcus aureus M0149	98.7969	GCA_000552805.1	PRJNA224116
4140	SCAFFOLD	99.51	1.39	212795	45	2867479	Staphylococcus aureus subsp. aureus	Staphylococcus aureus M0153	98.8107	GCA_000552825.1	PRJNA224116
4144	SCAFFOLD	99.51	0.08	155635	53	2884492	Staphylococcus aureus subsp. aureus	Staphylococcus aureus M0155	98.7755	GCA_000552845.1	PRJNA224116
4150	SCAFFOLD	99.51	0.13	191448	60	2916338	Staphylococcus aureus subsp. aureus	Staphylococcus aureus M0156	98.7759	GCA_000552865.1	PRJNA224116
4156	SCAFFOLD	99.51	1.71	174719	69	2889517	Staphylococcus aureus subsp. aureus	Staphylococcus aureus M0157	98.7695	GCA_000552885.1	PRJNA224116
4161	SCAFFOLD	99.51	0.69	187765	60	2930891	Staphylococcus aureus subsp. aureus	Staphylococcus aureus M0159	98.7622	GCA_000552905.1	PRJNA224116
4167	SCAFFOLD	99.51	0.11	238432	46	2868157	Staphylococcus aureus subsp. aureus	Staphylococcus aureus M0160	98.7458	GCA_000552925.1	PRJNA224116
4171	SCAFFOLD	99.51	0.08	175563	47	2862440	Staphylococcus aureus subsp. aureus	Staphylococcus aureus M0161	98.7443	GCA_000552945.1	PRJNA224116
4175	SCAFFOLD	99.51	1.59	183616	54	2892422	Staphylococcus aureus subsp. aureus	Staphylococcus aureus M0162	98.7866	GCA_000552965.1	PRJNA224116
4181	SCAFFOLD	99.51	0.08	185836	69	2912237	Staphylococcus aureus subsp. aureus	Staphylococcus aureus M0163	98.7351	GCA_000552985.1	PRJNA224116
4186	SCAFFOLD	99.51	0.08	215815	67	2935059	Staphylococcus aureus subsp. aureus	Staphylococcus aureus M0164	98.7377	GCA_000553005.1	PRJNA224116
4196	SCAFFOLD	99.51	0.08	221214	78	2892154	Staphylococcus aureus subsp. aureus	Staphylococcus aureus M0165	98.7484	GCA_000553025.1	PRJNA224116
4206	SCAFFOLD	99.51	0.73	168195	33	2853664	Staphylococcus aureus subsp. aureus	Staphylococcus aureus M0166	98.7981	GCA_000553045.1	PRJNA224116
4209	SCAFFOLD	99.51	0.08	221214	66	2888256	Staphylococcus aureus subsp. aureus	Staphylococcus aureus M0168	98.7801	GCA_000553065.1	PRJNA224116
4212	SCAFFOLD	99.48	1.42	206057	67	2894795	Staphylococcus aureus subsp. aureus	Staphylococcus aureus M0169	98.76	GCA_000553085.1	PRJNA224116
4215	SCAFFOLD	99.51	1.77	209596	55	2903808	Staphylococcus aureus subsp. aureus	Staphylococcus aureus M0170	98.7849	GCA_000553105.1	PRJNA224116
4218	SCAFFOLD	99.51	0.31	211446	40	2879535	Staphylococcus aureus subsp. aureus	Staphylococcus aureus M0172	98.7729	GCA_000553125.1	PRJNA224116
4222	SCAFFOLD	99.51	0.13	192262	50	2886642	Staphylococcus aureus subsp. aureus	Staphylococcus aureus M0174	98.7689	GCA_000553145.1	PRJNA224116
4224	SCAFFOLD	99.49	0.13	221214	72	2883549	Staphylococcus aureus subsp. aureus	Staphylococcus aureus M0175	98.7756	GCA_000553165.1	PRJNA224116
4229	SCAFFOLD	99.51	0.08	177909	78	2928178	Staphylococcus aureus subsp. aureus	Staphylococcus aureus M0178	98.7678	GCA_000553185.1	PRJNA224116
4233	SCAFFOLD	99.51	0.27	161697	75	2880568	Staphylococcus aureus subsp. aureus	Staphylococcus aureus M0179	98.7664	GCA_000553205.1	PRJNA224116
4237	SCAFFOLD	99.51	0.08	246785	39	2867650	Staphylococcus aureus subsp. aureus	Staphylococcus aureus M0181	98.7551	GCA_000553225.1	PRJNA224116
4240	SCAFFOLD	99.51	0.08	327765	24	2866381	Staphylococcus aureus subsp. aureus	Staphylococcus aureus M0182	98.7685	GCA_000553245.1	PRJNA224116
4242	SCAFFOLD	99.51	0.29	156757	71	2900451	Staphylococcus aureus subsp. aureus	Staphylococcus aureus M0183	98.7464	GCA_000553265.1	PRJNA224116
4246	SCAFFOLD	99.51	0.08	388141	19	2873046	Staphylococcus aureus subsp. aureus	Staphylococcus aureus M0184	98.7636	GCA_000553285.1	PRJNA224116
4248	SCAFFOLD	99.51	0.08	173690	67	2848982	Staphylococcus aureus subsp. aureus	Staphylococcus aureus M0185	98.7437	GCA_000553305.1	PRJNA224116
4252	SCAFFOLD	99.37	0.08	87963	69	2883704	Staphylococcus aureus subsp. aureus	Staphylococcus aureus M0186	99.7775	GCA_000553325.1	PRJNA224116
4256	SCAFFOLD	99.47	0.47	174880	48	2866102	Staphylococcus aureus subsp. aureus	Staphylococcus aureus M0187	98.8097	GCA_000553345.1	PRJNA224116
4259	SCAFFOLD	99.51	0.08	211020	69	2891128	Staphylococcus aureus subsp. aureus	Staphylococcus aureus M0188	98.7766	GCA_000553365.1	PRJNA224116
4263	SCAFFOLD	99.51	0.64	172469	43	2854128	Staphylococcus aureus subsp. aureus	Staphylococcus aureus M0191	98.772	GCA_000553385.1	PRJNA224116
4266	SCAFFOLD	99.37	0.81	159008	69	2898336	Staphylococcus aureus subsp. aureus	Staphylococcus aureus M0193	98.7762	GCA_000553405.1	PRJNA224116
4271	SCAFFOLD	99.51	0.08	746770	36	2930997	Staphylococcus aureus subsp. aureus	Staphylococcus aureus M0194	98.736	GCA_000553425.1	PRJNA224116
4276	SCAFFOLD	99.51	0.14	168102	45	2915570	Staphylococcus aureus subsp. aureus	Staphylococcus aureus M0196	98.801	GCA_000553445.1	PRJNA224116
4280	SCAFFOLD	99.51	0.08	171897	32	2863485	Staphylococcus aureus subsp. aureus	Staphylococcus aureus M0198	98.7882	GCA_000553465.1	PRJNA224116
4286	SCAFFOLD	99.51	0.73	155635	35	2856253	Staphylococcus aureus subsp. aureus	Staphylococcus aureus M0199	98.7951	GCA_000553485.1	PRJNA224116
4290	SCAFFOLD	99.51	0.17	229843	43	2815207	Staphylococcus aureus subsp. aureus	Staphylococcus aureus M0201	98.7781	GCA_000553505.1	PRJNA224116
4294	SCAFFOLD	99.51	0.74	221214	48	2912381	Staphylococcus aureus subsp. aureus	Staphylococcus aureus M0202	98.7501	GCA_000553525.1	PRJNA224116
4298	SCAFFOLD	99.51	0.08	689704	17	2915905	Staphylococcus aureus subsp. aureus	Staphylococcus aureus M0203	98.785	GCA_000553545.1	PRJNA224116
4301	SCAFFOLD	99.51	0.79	184824	39	2913027	Staphylococcus aureus subsp. aureus	Staphylococcus aureus M0205	98.808	GCA_000553575.1	PRJNA224116
4308	SCAFFOLD	99.51	0.08	221166	47	2878944	Staphylococcus aureus subsp. aureus	Staphylococcus aureus M0207	98.7595	GCA_000553595.1	PRJNA224116
4312	SCAFFOLD	99.51	0.11	246785	52	2871605	Staphylococcus aureus subsp. aureus	Staphylococcus aureus M0208	98.7338	GCA_000553615.1	PRJNA224116
4317	SCAFFOLD	99.51	0.08	290796	27	2859450	Staphylococcus aureus subsp. aureus	Staphylococcus aureus M0209	98.7654	GCA_000553635.1	PRJNA224116
4319	SCAFFOLD	99.51	0.08	179064	44	2855771	Staphylococcus aureus subsp. aureus	Staphylococcus aureus M0211	98.7759	GCA_000553655.1	PRJNA224116
4323	SCAFFOLD	99.51	0.2	155632	49	2919370	Staphylococcus aureus subsp. aureus	Staphylococcus aureus M0214	98.8028	GCA_000553675.1	PRJNA224116
4327	SCAFFOLD	99.51	0.08	175391	46	2853306	Staphylococcus aureus subsp. aureus	Staphylococcus aureus M0215	98.7512	GCA_000553695.1	PRJNA224116
4332	SCAFFOLD	99.51	0.08	177588	56	2867443	Staphylococcus aureus subsp. aureus	Staphylococcus aureus M0218	98.7346	GCA_000553715.1	PRJNA224116
4334	SCAFFOLD	99.51	0.08	221214	66	2888915	Staphylococcus aureus subsp. aureus	Staphylococcus aureus M0219	98.7774	GCA_000553735.1	PRJNA224116
4339	SCAFFOLD	99.51	1.05	168408	36	2877178	Staphylococcus aureus subsp. aureus	Staphylococcus aureus M0220	98.8002	GCA_000553755.1	PRJNA224116
4343	SCAFFOLD	99.51	0.88	175068	36	2862224	Staphylococcus aureus subsp. aureus	Staphylococcus aureus M0224	98.7944	GCA_000553775.1	PRJNA224116
4347	SCAFFOLD	99.51	0.08	227813	43	2884536	Staphylococcus aureus subsp. aureus	Staphylococcus aureus M0225	98.7653	GCA_000553795.1	PRJNA224116
4352	SCAFFOLD	99.23	2.66	188309	50	2890467	Staphylococcus aureus subsp. aureus	Staphylococcus aureus M0226	98.7558	GCA_000553815.1	PRJNA224116
4355	SCAFFOLD	99.51	0.64	247043	44	2869188	Staphylococcus aureus subsp. aureus	Staphylococcus aureus M0227	98.7385	GCA_000553835.1	PRJNA224116
4358	SCAFFOLD	99.51	0.08	173690	69	2860756	Staphylococcus aureus subsp. aureus	Staphylococcus aureus M0228	98.7232	GCA_000553855.1	PRJNA224116
4361	SCAFFOLD	99.51	0.08	180409	68	2908332	Staphylococcus aureus subsp. aureus	Staphylococcus aureus M0241	98.7817	GCA_000553875.1	PRJNA224116
4366	SCAFFOLD	99.48	1.28	155635	63	2921294	Staphylococcus aureus subsp. aureus	Staphylococcus aureus M0254	98.7559	GCA_000553905.1	PRJNA224116
4371	SCAFFOLD	99.51	0.08	388967	28	2859784	Staphylococcus aureus subsp. aureus	Staphylococcus aureus M0255	98.7621	GCA_000553925.1	PRJNA224116
4373	SCAFFOLD	99.51	0.08	173304	58	2905871	Staphylococcus aureus subsp. aureus	Staphylococcus aureus M0256	98.7672	GCA_000553945.1	PRJNA224116
4378	SCAFFOLD	99.51	0.11	162098	41	2865851	Staphylococcus aureus subsp. aureus	Staphylococcus aureus M0258	98.7772	GCA_000553965.1	PRJNA224116
4380	SCAFFOLD	99.51	0.08	283879	25	2860126	Staphylococcus aureus subsp. aureus	Staphylococcus aureus M0262	98.7555	GCA_000553985.1	PRJNA224116
4384	SCAFFOLD	99.51	0.28	215267	69	2891141	Staphylococcus aureus subsp. aureus	Staphylococcus aureus M0263	98.7469	GCA_000554005.1	PRJNA224116
4387	SCAFFOLD	99.51	0.08	205418	68	2890353	Staphylococcus aureus subsp. aureus	Staphylococcus aureus M0264	98.7599	GCA_000554025.1	PRJNA224116
4392	SCAFFOLD	99.51	0.08	190893	66	2844775	Staphylococcus aureus subsp. aureus	Staphylococcus aureus M0265	98.7374	GCA_000554045.1	PRJNA224116
4396	SCAFFOLD	99.51	1.25	244018	45	2841345	Staphylococcus aureus subsp. aureus	Staphylococcus aureus M0271	98.7834	GCA_000554065.1	PRJNA224116
4399	SCAFFOLD	99.48	0.12	227029	39	2783491	Staphylococcus aureus subsp. aureus	Staphylococcus aureus M0272	98.8096	GCA_000554085.1	PRJNA224116
4406	SCAFFOLD	99.51	0.2	178562	48	2871845	Staphylococcus aureus subsp. aureus	Staphylococcus aureus M0275	98.7594	GCA_000554105.1	PRJNA224116
4410	SCAFFOLD	99.51	0.08	247054	42	2838275	Staphylococcus aureus subsp. aureus	Staphylococcus aureus M0276	98.7601	GCA_000554125.1	PRJNA224116
4417	SCAFFOLD	99.25	0.4	234561	48	2872666	Staphylococcus aureus subsp. aureus	Staphylococcus aureus M0278	98.7903	GCA_000554145.1	PRJNA224116
4423	SCAFFOLD	99.51	0.16	211210	59	2879319	Staphylococcus aureus subsp. aureus	Staphylococcus aureus M0281	98.793	GCA_000554165.1	PRJNA224116
4428	SCAFFOLD	99.51	0.1	160915	41	2841732	Staphylococcus aureus subsp. aureus	Staphylococcus aureus M0283	98.7718	GCA_000554185.1	PRJNA224116
4433	SCAFFOLD	99.51	1.49	155285	75	2948529	Staphylococcus aureus subsp. aureus	Staphylococcus aureus M0285	98.7523	GCA_000554205.1	PRJNA224116
4438	SCAFFOLD	99.51	0.08	211365	21	2901672	Staphylococcus aureus subsp. aureus	Staphylococcus aureus M0286	98.7793	GCA_000554225.1	PRJNA224116
4441	SCAFFOLD	99.51	0.69	205948	56	2886790	Staphylococcus aureus subsp. aureus	Staphylococcus aureus M0287	98.8028	GCA_000554245.1	PRJNA224116
4444	SCAFFOLD	99.51	0.08	227953	30	2844211	Staphylococcus aureus subsp. aureus	Staphylococcus aureus M0289	98.8097	GCA_000554265.1	PRJNA224116
4447	SCAFFOLD	99.51	1.61	181404	82	2920314	Staphylococcus aureus subsp. aureus	Staphylococcus aureus M0290	98.7687	GCA_000554285.1	PRJNA224116
4451	SCAFFOLD	99.51	0.4	398933	28	2816533	Staphylococcus aureus subsp. aureus	Staphylococcus aureus M0292	98.7953	GCA_000554305.1	PRJNA224116
4456	SCAFFOLD	99.51	0.11	177276	55	2870605	Staphylococcus aureus subsp. aureus	Staphylococcus aureus M0293	98.7599	GCA_000554325.1	PRJNA224116
4459	SCAFFOLD	99.51	0.08	441085	18	2759021	Staphylococcus aureus subsp. aureus	Staphylococcus aureus M0295	98.868	GCA_000554345.1	PRJNA224116
4464	SCAFFOLD	99.32	0.08	187782	41	2849289	Staphylococcus aureus subsp. aureus	Staphylococcus aureus M0296	98.8074	GCA_000554365.1	PRJNA224116
4467	SCAFFOLD	99.51	0.08	1473297	9	2840710	Staphylococcus aureus subsp. aureus	Staphylococcus aureus M0297	98.7928	GCA_000554385.1	PRJNA224116
4470	SCAFFOLD	99.51	0.08	221169	66	2880460	Staphylococcus aureus subsp. aureus	Staphylococcus aureus M0300	98.8013	GCA_000554405.1	PRJNA224116
4475	SCAFFOLD	99.51	0.08	158232	41	2797249	Staphylococcus aureus subsp. aureus	Staphylococcus aureus M0301	98.7355	GCA_000554425.1	PRJNA224116
4477	SCAFFOLD	99.51	0.08	221214	65	2879202	Staphylococcus aureus subsp. aureus	Staphylococcus aureus M0302	98.7971	GCA_000554445.1	PRJNA224116
4483	SCAFFOLD	99.3	0.32	194088	41	2860051	Staphylococcus aureus subsp. aureus	Staphylococcus aureus M0303	98.7953	GCA_000554465.1	PRJNA224116
4487	SCAFFOLD	99.51	0.08	729503	25	2902946	Staphylococcus aureus subsp. aureus	Staphylococcus aureus M0305	98.7829	GCA_000554485.1	PRJNA224116
4490	SCAFFOLD	99.51	0.54	162735	49	2906352	Staphylococcus aureus subsp. aureus	Staphylococcus aureus M0307	98.7644	GCA_000554505.1	PRJNA224116
4495	SCAFFOLD	99.51	0.55	284990	45	2889628	Staphylococcus aureus subsp. aureus	Staphylococcus aureus M0309	98.7854	GCA_000554525.1	PRJNA224116
4500	SCAFFOLD	99.48	0.11	210107	64	2884161	Staphylococcus aureus subsp. aureus	Staphylococcus aureus M0310	98.798	GCA_000554545.1	PRJNA224116
4505	SCAFFOLD	99.51	0.71	180677	56	2872900	Staphylococcus aureus subsp. aureus	Staphylococcus aureus M0313	98.7517	GCA_000554565.1	PRJNA224116
4508	SCAFFOLD	99.51	0.18	227813	54	2872025	Staphylococcus aureus subsp. aureus	Staphylococcus aureus M0314	98.7616	GCA_000554585.1	PRJNA224116
4512	SCAFFOLD	99.51	1.9	116832	60	2951798	Staphylococcus aureus subsp. aureus	Staphylococcus aureus M0317	98.7238	GCA_000554605.1	PRJNA224116
4515	SCAFFOLD	99.32	0.13	160158	43	2716656	Staphylococcus aureus subsp. aureus	Staphylococcus aureus M0318	97.0511	GCA_000554625.1	PRJNA224116
4520	SCAFFOLD	99.32	0.35	211388	35	2850620	Staphylococcus aureus subsp. aureus	Staphylococcus aureus M0319	98.7941	GCA_000554645.1	PRJNA224116
4524	SCAFFOLD	99.51	0.08	221214	69	2881828	Staphylococcus aureus subsp. aureus	Staphylococcus aureus M0320	98.8015	GCA_000554665.1	PRJNA224116
4530	SCAFFOLD	99.51	0.08	175012	42	2849076	Staphylococcus aureus subsp. aureus	Staphylococcus aureus M0321	98.7884	GCA_000554685.1	PRJNA224116
4535	SCAFFOLD	99.51	0.24	210764	66	2890543	Staphylococcus aureus subsp. aureus	Staphylococcus aureus M0322	98.795	GCA_000554705.1	PRJNA224116
4538	SCAFFOLD	99.51	1.34	161878	61	2927783	Staphylococcus aureus subsp. aureus	Staphylococcus aureus M0323	98.7452	GCA_000554725.1	PRJNA224116
4545	SCAFFOLD	99.51	0.08	182709	56	2893970	Staphylococcus aureus subsp. aureus	Staphylococcus aureus M0325	98.7998	GCA_000554745.1	PRJNA224116
4548	SCAFFOLD	99.51	0.08	211020	66	2894502	Staphylococcus aureus subsp. aureus	Staphylococcus aureus M0327	98.7811	GCA_000554765.1	PRJNA224116
4552	SCAFFOLD	99.51	0.08	167904	66	2889104	Staphylococcus aureus subsp. aureus	Staphylococcus aureus M0331	98.764	GCA_000554785.1	PRJNA224116
4555	SCAFFOLD	99.51	0.61	184281	81	2926389	Staphylococcus aureus subsp. aureus	Staphylococcus aureus M0333	98.7148	GCA_000554805.1	PRJNA224116
4561	SCAFFOLD	99.51	0.15	229231	49	2869145	Staphylococcus aureus subsp. aureus	Staphylococcus aureus M0335	98.7602	GCA_000554825.1	PRJNA224116
4565	SCAFFOLD	99.46	1.11	222896	51	2882546	Staphylococcus aureus subsp. aureus	Staphylococcus aureus M0336	98.7914	GCA_000554845.1	PRJNA224116
4569	SCAFFOLD	99.26	0.08	82513	86	2960298	Staphylococcus aureus subsp. aureus	Staphylococcus aureus M0337	99.7614	GCA_000554865.1	PRJNA224116
4574	SCAFFOLD	99.51	0.15	221203	67	2902356	Staphylococcus aureus subsp. aureus	Staphylococcus aureus M0338	98.7786	GCA_000554885.1	PRJNA224116
4578	SCAFFOLD	99.51	1.25	175325	34	2862371	Staphylococcus aureus subsp. aureus	Staphylococcus aureus M0339	98.7763	GCA_000554905.1	PRJNA224116
4582	SCAFFOLD	99.51	0.59	205101	48	2832814	Staphylococcus aureus subsp. aureus	Staphylococcus aureus M0341	98.7492	GCA_000554925.1	PRJNA224116
4586	SCAFFOLD	99.51	1.19	311707	44	2856662	Staphylococcus aureus subsp. aureus	Staphylococcus aureus M0342	98.7731	GCA_000554945.1	PRJNA224116
4589	SCAFFOLD	99.32	0.23	223863	35	2872855	Staphylococcus aureus subsp. aureus	Staphylococcus aureus M0344	98.8114	GCA_000554965.1	PRJNA224116
4594	SCAFFOLD	99.51	0.08	325825	30	2901983	Staphylococcus aureus subsp. aureus	Staphylococcus aureus M0345	98.7682	GCA_000554985.1	PRJNA224116
4598	SCAFFOLD	99.32	0.08	193467	40	2847944	Staphylococcus aureus subsp. aureus	Staphylococcus aureus M0346	98.7929	GCA_000555005.1	PRJNA224116
4603	SCAFFOLD	99.51	0.78	155573	56	2922912	Staphylococcus aureus subsp. aureus	Staphylococcus aureus M0348	98.7428	GCA_000555025.1	PRJNA224116
4605	SCAFFOLD	99.51	0.39	155635	49	2895606	Staphylococcus aureus subsp. aureus	Staphylococcus aureus M0349	98.8003	GCA_000555045.1	PRJNA224116
4610	SCAFFOLD	99.37	1.2	73370	76	2888134	Staphylococcus aureus subsp. aureus	Staphylococcus aureus M0353	99.7999	GCA_000555065.1	PRJNA224116
4613	SCAFFOLD	99.51	0.08	171878	76	2877034	Staphylococcus aureus subsp. aureus	Staphylococcus aureus M0355	98.7972	GCA_000555085.1	PRJNA224116
4618	SCAFFOLD	99.51	0.08	246785	44	2873127	Staphylococcus aureus subsp. aureus	Staphylococcus aureus M0356	98.7533	GCA_000555105.1	PRJNA224116
4623	SCAFFOLD	99.51	0.08	224141	56	2894092	Staphylococcus aureus subsp. aureus	Staphylococcus aureus M0357	98.7348	GCA_000555125.1	PRJNA224116
4625	SCAFFOLD	99.51	0.22	84049	72	2843979	Staphylococcus aureus subsp. aureus	Staphylococcus aureus M0359	97.3717	GCA_000555145.1	PRJNA224116
4630	SCAFFOLD	99.51	0.17	200327	69	2905771	Staphylococcus aureus subsp. aureus	Staphylococcus aureus M0360	98.7805	GCA_000555165.1	PRJNA224116
4634	SCAFFOLD	99.51	0.08	221214	69	2892669	Staphylococcus aureus subsp. aureus	Staphylococcus aureus M0361	98.7763	GCA_000555185.1	PRJNA224116
4638	SCAFFOLD	99.51	0.08	148437	62	2896124	Staphylococcus aureus subsp. aureus	Staphylococcus aureus M0362	98.7328	GCA_000555205.1	PRJNA224116
4641	SCAFFOLD	99.51	0.28	449484	56	2873137	Staphylococcus aureus subsp. aureus	Staphylococcus aureus M0368	98.7647	GCA_000555225.1	PRJNA224116
4643	SCAFFOLD	99.48	0.19	177566	46	2872016	Staphylococcus aureus subsp. aureus	Staphylococcus aureus M0369	98.7876	GCA_000555245.1	PRJNA224116
4647	SCAFFOLD	99.12	1.12	194427	64	2905050	Staphylococcus aureus subsp. aureus	Staphylococcus aureus M0372	98.7689	GCA_000555265.1	PRJNA224116
4651	SCAFFOLD	99.48	0.08	215114	63	2887711	Staphylococcus aureus subsp. aureus	Staphylococcus aureus M0373	98.7541	GCA_000555285.1	PRJNA224116
4654	SCAFFOLD	99.51	0.16	171017	52	2893050	Staphylococcus aureus subsp. aureus	Staphylococcus aureus M0376	98.8103	GCA_000555305.1	PRJNA224116
4660	SCAFFOLD	99.51	0.08	191480	36	2859676	Staphylococcus aureus subsp. aureus	Staphylococcus aureus M0378	98.8011	GCA_000555345.1	PRJNA224116
4664	SCAFFOLD	99.51	1.3	247845	44	2887067	Staphylococcus aureus subsp. aureus	Staphylococcus aureus M0380	98.803	GCA_000555365.1	PRJNA224116
4667	SCAFFOLD	99.51	0.08	174229	60	2880978	Staphylococcus aureus subsp. aureus	Staphylococcus aureus M0382	98.7318	GCA_000555385.1	PRJNA224116
4670	SCAFFOLD	99.51	0.08	227380	47	2867877	Staphylococcus aureus subsp. aureus	Staphylococcus aureus M0383	98.7908	GCA_000555405.1	PRJNA224116
4673	SCAFFOLD	99.51	0.08	221649	62	2903713	Staphylococcus aureus subsp. aureus	Staphylococcus aureus M0384	98.7523	GCA_000555425.1	PRJNA224116
4677	SCAFFOLD	99.51	0.21	221213	77	2956268	Staphylococcus aureus subsp. aureus	Staphylococcus aureus M0385	98.7751	GCA_000555445.1	PRJNA224116
4681	SCAFFOLD	99.23	0.08	214913	59	2894389	Staphylococcus aureus subsp. aureus	Staphylococcus aureus M0386	98.756	GCA_000555465.1	PRJNA224116
4685	SCAFFOLD	99.51	0.17	161342	71	2894191	Staphylococcus aureus subsp. aureus	Staphylococcus aureus M0388	98.8072	GCA_000555485.1	PRJNA224116
4689	SCAFFOLD	99.51	2.63	127431	58	2882878	Staphylococcus aureus subsp. aureus	Staphylococcus aureus M0390	98.7681	GCA_000555505.1	PRJNA224116
4693	SCAFFOLD	99.51	1.38	228689	50	2879633	Staphylococcus aureus subsp. aureus	Staphylococcus aureus M0398	98.7656	GCA_000555525.1	PRJNA224116
4697	SCAFFOLD	99.51	1.45	250156	51	2872558	Staphylococcus aureus subsp. aureus	Staphylococcus aureus M0399	98.7785	GCA_000555545.1	PRJNA224116
4703	SCAFFOLD	99.51	0.08	238383	30	2853601	Staphylococcus aureus subsp. aureus	Staphylococcus aureus M0400	98.8063	GCA_000555565.1	PRJNA224116
4706	SCAFFOLD	99.44	0.21	244761	46	2872340	Staphylococcus aureus subsp. aureus	Staphylococcus aureus M0402	98.7746	GCA_000555585.1	PRJNA224116
4709	SCAFFOLD	99.51	0.08	154202	72	2896399	Staphylococcus aureus subsp. aureus	Staphylococcus aureus M0403	98.7477	GCA_000555605.1	PRJNA224116
4716	SCAFFOLD	99.65	0.56	146390	58	2934471	Staphylococcus aureus subsp. aureus	Staphylococcus aureus M0405	98.7762	GCA_000555625.1	PRJNA224116
4725	SCAFFOLD	99.51	0.26	174644	52	2934222	Staphylococcus aureus subsp. aureus	Staphylococcus aureus M0409	98.7839	GCA_000555665.1	PRJNA224116
4728	SCAFFOLD	99.51	0.11	139671	61	2895852	Staphylococcus aureus subsp. aureus	Staphylococcus aureus M0411	98.7501	GCA_000555685.1	PRJNA224116
4732	SCAFFOLD	99.51	1.07	153514	57	2896418	Staphylococcus aureus subsp. aureus	Staphylococcus aureus M0412	98.7798	GCA_000555705.1	PRJNA224116
4735	SCAFFOLD	99.51	0.08	115372	52	2704013	Staphylococcus aureus subsp. aureus	Staphylococcus aureus M0413	98.8719	GCA_000555725.1	PRJNA224116
4740	SCAFFOLD	99.41	0.84	169752	47	2903082	Staphylococcus aureus subsp. aureus	Staphylococcus aureus M0414	98.7676	GCA_000555745.1	PRJNA224116
4743	SCAFFOLD	99.51	0.26	199411	53	2876899	Staphylococcus aureus subsp. aureus	Staphylococcus aureus M0416	98.7814	GCA_000555765.1	PRJNA224116
4746	SCAFFOLD	99.51	0.64	205949	68	2914998	Staphylococcus aureus subsp. aureus	Staphylococcus aureus M0417	98.7737	GCA_000555785.1	PRJNA224116
4750	SCAFFOLD	99.51	0.25	193234	47	2878132	Staphylococcus aureus subsp. aureus	Staphylococcus aureus M0419	98.8273	GCA_000555805.1	PRJNA224116
4752	SCAFFOLD	99.51	0.15	180230	59	2894392	Staphylococcus aureus subsp. aureus	Staphylococcus aureus M0420	98.7888	GCA_000555825.1	PRJNA224116
4755	SCAFFOLD	99.51	0.08	221214	62	2868478	Staphylococcus aureus subsp. aureus	Staphylococcus aureus M0421	98.7895	GCA_000555845.1	PRJNA224116
4759	SCAFFOLD	99.51	0.14	244066	48	2871389	Staphylococcus aureus subsp. aureus	Staphylococcus aureus M0423	98.7712	GCA_000555865.1	PRJNA224116
4762	SCAFFOLD	99.51	0.08	120408	34	2845941	Staphylococcus aureus subsp. aureus	Staphylococcus aureus M0425	98.7758	GCA_000555885.1	PRJNA224116
4766	SCAFFOLD	99.51	0.22	84205	84	2951821	Staphylococcus aureus subsp. aureus	Staphylococcus aureus M0426	97.2772	GCA_000555905.1	PRJNA224116
4770	SCAFFOLD	99.51	0.08	235138	35	2845563	Staphylococcus aureus subsp. aureus	Staphylococcus aureus M0428	98.8011	GCA_000555925.1	PRJNA224116
4772	SCAFFOLD	99.32	1.29	205894	53	2876830	Staphylococcus aureus subsp. aureus	Staphylococcus aureus M0430	98.7998	GCA_000555945.1	PRJNA224116
4777	SCAFFOLD	99.51	0.23	204254	38	2866413	Staphylococcus aureus subsp. aureus	Staphylococcus aureus M0431	98.8293	GCA_000555965.1	PRJNA224116
4782	SCAFFOLD	99.51	0.08	235392	34	2852111	Staphylococcus aureus subsp. aureus	Staphylococcus aureus M0433	98.7536	GCA_000555985.1	PRJNA224116
4783	SCAFFOLD	99.51	0.08	218833	35	2835958	Staphylococcus aureus subsp. aureus	Staphylococcus aureus M0435	98.7775	GCA_000556005.1	PRJNA224116
4787	SCAFFOLD	99.51	0.22	73975	80	2942497	Staphylococcus aureus subsp. aureus	Staphylococcus aureus M0437	97.2448	GCA_000556025.1	PRJNA224116
4791	SCAFFOLD	99.51	2.95	160938	62	2953258	Staphylococcus aureus subsp. aureus	Staphylococcus aureus M0439	98.8016	GCA_000556045.1	PRJNA224116
4795	SCAFFOLD	99.51	0.39	205028	52	2897014	Staphylococcus aureus subsp. aureus	Staphylococcus aureus M0440	98.7879	GCA_000556065.1	PRJNA224116
4796	SCAFFOLD	99.51	0.08	205204	66	2874889	Staphylococcus aureus subsp. aureus	Staphylococcus aureus M0441	98.7713	GCA_000556085.1	PRJNA224116
4800	SCAFFOLD	99.51	0.08	246940	28	2788394	Staphylococcus aureus subsp. aureus	Staphylococcus aureus M0442	98.8065	GCA_000556105.1	PRJNA224116
4802	SCAFFOLD	99.51	1.06	221214	65	2894263	Staphylococcus aureus subsp. aureus	Staphylococcus aureus M0445	98.761	GCA_000556125.1	PRJNA224116
4805	SCAFFOLD	99.51	0.45	174400	32	2869504	Staphylococcus aureus subsp. aureus	Staphylococcus aureus M0447	98.8043	GCA_000556145.1	PRJNA224116
4808	SCAFFOLD	99.51	0.08	144256	50	2899374	Staphylococcus aureus subsp. aureus	Staphylococcus aureus M0448	98.7796	GCA_000556165.1	PRJNA224116
4810	SCAFFOLD	99.51	0.22	140819	66	2933581	Staphylococcus aureus subsp. aureus	Staphylococcus aureus M0449	98.7757	GCA_000556185.1	PRJNA224116
4813	SCAFFOLD	99.51	0.08	218989	48	2935735	Staphylococcus aureus subsp. aureus	Staphylococcus aureus M0451	98.791	GCA_000556205.1	PRJNA224116
4815	SCAFFOLD	99.37	0.18	153047	78	2936951	Staphylococcus aureus subsp. aureus	Staphylococcus aureus M0452	98.7754	GCA_000556225.1	PRJNA224116
4819	SCAFFOLD	99.37	0.08	90620	69	2887089	Staphylococcus aureus subsp. aureus	Staphylococcus aureus M0453	99.7784	GCA_000556245.1	PRJNA224116
4822	SCAFFOLD	99.37	0.08	81879	78	2890553	Staphylococcus aureus subsp. aureus	Staphylococcus aureus M0454	99.7584	GCA_000556265.1	PRJNA224116
4827	SCAFFOLD	99.37	0.08	84996	85	2899525	Staphylococcus aureus subsp. aureus	Staphylococcus aureus M0457	99.7506	GCA_000556285.1	PRJNA224116
4830	SCAFFOLD	99.51	0.08	600218	10	2826686	Staphylococcus aureus subsp. aureus	Staphylococcus aureus M0458	98.8035	GCA_000556305.1	PRJNA224116
4831	SCAFFOLD	99.32	0.57	181945	50	2868515	Staphylococcus aureus subsp. aureus	Staphylococcus aureus M0462	98.7959	GCA_000556325.1	PRJNA224116
4834	SCAFFOLD	99.46	0.13	211022	62	2883538	Staphylococcus aureus subsp. aureus	Staphylococcus aureus M0463	98.7662	GCA_000556345.1	PRJNA224116
4836	SCAFFOLD	99.51	0.68	219234	47	2901181	Staphylococcus aureus subsp. aureus	Staphylococcus aureus M0464	98.7897	GCA_000556365.1	PRJNA224116
4839	SCAFFOLD	99.51	0.22	73975	82	2952582	Staphylococcus aureus subsp. aureus	Staphylococcus aureus M0465	97.2351	GCA_000556385.1	PRJNA224116
4843	SCAFFOLD	99.51	0.24	164612	38	2808810	Staphylococcus aureus subsp. aureus	Staphylococcus aureus M0466	98.7674	GCA_000556405.1	PRJNA224116
4846	SCAFFOLD	99.37	0.08	75483	92	2901058	Staphylococcus aureus subsp. aureus	Staphylococcus aureus M0469	99.7585	GCA_000556425.1	PRJNA224116
4850	SCAFFOLD	99.51	0.13	174733	49	2870943	Staphylococcus aureus subsp. aureus	Staphylococcus aureus M0471	98.7759	GCA_000556445.1	PRJNA224116
4852	SCAFFOLD	99.51	0.19	237580	70	2888746	Staphylococcus aureus subsp. aureus	Staphylococcus aureus M0472	98.7886	GCA_000556465.1	PRJNA224116
4854	SCAFFOLD	99.51	0.11	158478	51	2897878	Staphylococcus aureus subsp. aureus	Staphylococcus aureus M0475	98.7921	GCA_000556485.1	PRJNA224116
4857	SCAFFOLD	99.51	0.11	177442	51	2871921	Staphylococcus aureus subsp. aureus	Staphylococcus aureus M0476	98.7697	GCA_000556505.1	PRJNA224116
4865	SCAFFOLD	99.51	1.49	236094	60	2905820	Staphylococcus aureus subsp. aureus	Staphylococcus aureus M0481	98.7692	GCA_000556545.1	PRJNA224116
4867	SCAFFOLD	99.51	0.11	224797	27	2813959	Staphylococcus aureus subsp. aureus	Staphylococcus aureus M0482	98.8148	GCA_000556565.1	PRJNA224116
4869	SCAFFOLD	99.51	0.08	142924	38	2805183	Staphylococcus aureus subsp. aureus	Staphylococcus aureus M0483	98.8786	GCA_000556585.1	PRJNA224116
4873	SCAFFOLD	99.51	0.27	175068	39	2869489	Staphylococcus aureus subsp. aureus	Staphylococcus aureus M0484	98.7788	GCA_000556605.1	PRJNA224116
4876	SCAFFOLD	99.51	0.2	92495	50	2709304	Staphylococcus aureus subsp. aureus	Staphylococcus aureus M0486	98.8781	GCA_000556625.1	PRJNA224116
4880	SCAFFOLD	99.51	0.14	194712	62	2939165	Staphylococcus aureus subsp. aureus	Staphylococcus aureus M0487	98.7495	GCA_000556645.1	PRJNA224116
4884	SCAFFOLD	99.51	0.85	246779	39	2851548	Staphylococcus aureus subsp. aureus	Staphylococcus aureus M0490	98.7733	GCA_000556665.1	PRJNA224116
4886	SCAFFOLD	99.51	0.08	234828	40	2861894	Staphylococcus aureus subsp. aureus	Staphylococcus aureus M0491	98.7368	GCA_000556685.1	PRJNA224116
4891	SCAFFOLD	99.51	0.14	244847	33	2798891	Staphylococcus aureus subsp. aureus	Staphylococcus aureus M0496	98.786	GCA_000556705.1	PRJNA224116
4893	SCAFFOLD	99.32	1.08	174424	55	2871445	Staphylococcus aureus subsp. aureus	Staphylococcus aureus M0501	98.7972	GCA_000556725.1	PRJNA224116
4897	SCAFFOLD	99.51	0.08	154315	67	2896523	Staphylococcus aureus subsp. aureus	Staphylococcus aureus M0503	98.778	GCA_000556745.1	PRJNA224116
4900	SCAFFOLD	99.51	0.08	179865	66	2920319	Staphylococcus aureus subsp. aureus	Staphylococcus aureus M0505	98.738	GCA_000556765.1	PRJNA224116
4904	SCAFFOLD	99.32	0.67	163261	44	2871319	Staphylococcus aureus subsp. aureus	Staphylococcus aureus M0506	98.8051	GCA_000556785.1	PRJNA224116
4905	SCAFFOLD	99.51	0.78	159089	64	2919262	Staphylococcus aureus subsp. aureus	Staphylococcus aureus M0508	98.7761	GCA_000556805.1	PRJNA224116
4908	SCAFFOLD	99.51	0.31	180251	61	2914747	Staphylococcus aureus subsp. aureus	Staphylococcus aureus M0509	98.716	GCA_000556825.1	PRJNA224116
4911	SCAFFOLD	99.51	0.14	182516	73	2936798	Staphylococcus aureus subsp. aureus	Staphylococcus aureus M0512	98.7767	GCA_000556845.1	PRJNA224116
4915	SCAFFOLD	99.51	0.08	177237	43	2871990	Staphylococcus aureus subsp. aureus	Staphylococcus aureus M0514	98.7719	GCA_000556865.1	PRJNA224116
4920	SCAFFOLD	99.51	0.61	227692	62	2913052	Staphylococcus aureus subsp. aureus	Staphylococcus aureus M0515	98.7673	GCA_000556885.1	PRJNA224116
4922	SCAFFOLD	99.51	0.08	221214	65	2896926	Staphylococcus aureus subsp. aureus	Staphylococcus aureus M0516	98.7742	GCA_000556905.1	PRJNA224116
4924	SCAFFOLD	99.51	1.06	210954	85	2908244	Staphylococcus aureus subsp. aureus	Staphylococcus aureus M0518	98.7677	GCA_000556925.1	PRJNA224116
4928	SCAFFOLD	99.51	0.08	281970	33	2916905	Staphylococcus aureus subsp. aureus	Staphylococcus aureus M0519	98.7596	GCA_000556945.1	PRJNA224116
4930	SCAFFOLD	99.51	0.64	174605	38	2833229	Staphylococcus aureus subsp. aureus	Staphylococcus aureus M0520	98.8298	GCA_000556965.1	PRJNA224116
4933	SCAFFOLD	99.51	0.22	106798	59	2844261	Staphylococcus aureus subsp. aureus	Staphylococcus aureus M0522	97.345	GCA_000556985.1	PRJNA224116
4935	SCAFFOLD	99.51	0.08	207910	32	2808821	Staphylococcus aureus subsp. aureus	Staphylococcus aureus M0523	98.8242	GCA_000557005.1	PRJNA224116
4939	SCAFFOLD	99.51	0.08	238661	48	2869893	Staphylococcus aureus subsp. aureus	Staphylococcus aureus M0525	98.732	GCA_000557025.1	PRJNA224116
4942	SCAFFOLD	99.37	0.08	85164	66	2882291	Staphylococcus aureus subsp. aureus	Staphylococcus aureus M0527	99.7484	GCA_000557045.1	PRJNA224116
4946	SCAFFOLD	99.51	0.08	214907	59	2915553	Staphylococcus aureus subsp. aureus	Staphylococcus aureus M0530	98.7406	GCA_000557065.1	PRJNA224116
4950	SCAFFOLD	99.51	0.14	211022	58	2893602	Staphylococcus aureus subsp. aureus	Staphylococcus aureus M0532	98.7841	GCA_000557085.1	PRJNA224116
4953	SCAFFOLD	99.51	0.33	221637	55	2907033	Staphylococcus aureus subsp. aureus	Staphylococcus aureus M0533	98.7553	GCA_000557105.1	PRJNA224116
4959	SCAFFOLD	99.51	0.08	350871	29	2924227	Staphylococcus aureus subsp. aureus	Staphylococcus aureus M0534	98.7715	GCA_000557125.1	PRJNA224116
4963	SCAFFOLD	99.51	0.08	211022	71	2901341	Staphylococcus aureus subsp. aureus	Staphylococcus aureus M0537	98.7695	GCA_000557145.1	PRJNA224116
4966	SCAFFOLD	99.48	0.11	211019	63	2898166	Staphylococcus aureus subsp. aureus	Staphylococcus aureus M0540	98.7599	GCA_000557165.1	PRJNA224116
4968	SCAFFOLD	99.51	0.22	110579	59	2872074	Staphylococcus aureus subsp. aureus	Staphylococcus aureus M0541	97.3003	GCA_000557185.1	PRJNA224116
4975	SCAFFOLD	99.37	0.08	84901	74	2917167	Staphylococcus aureus subsp. aureus	Staphylococcus aureus M0542	99.7467	GCA_000557205.1	PRJNA224116
4978	SCAFFOLD	99.51	0.98	176026	57	2902489	Staphylococcus aureus subsp. aureus	Staphylococcus aureus M0543	98.7698	GCA_000557225.1	PRJNA224116
4982	SCAFFOLD	99.32	0.73	210673	43	2869927	Staphylococcus aureus subsp. aureus	Staphylococcus aureus M0544	98.7902	GCA_000557245.1	PRJNA224116
4986	SCAFFOLD	99.51	0.08	226420	45	2870935	Staphylococcus aureus subsp. aureus	Staphylococcus aureus M0545	98.759	GCA_000557265.1	PRJNA224116
4988	SCAFFOLD	99.51	0.67	247324	38	2841186	Staphylococcus aureus subsp. aureus	Staphylococcus aureus M0546	98.831	GCA_000557285.1	PRJNA224116
4991	SCAFFOLD	99.51	1.2	180955	65	2911856	Staphylococcus aureus subsp. aureus	Staphylococcus aureus M0548	98.7783	GCA_000557305.1	PRJNA224116
4994	SCAFFOLD	99.51	1.54	212038	74	2939028	Staphylococcus aureus subsp. aureus	Staphylococcus aureus M0549	98.7815	GCA_000557325.1	PRJNA224116
5000	SCAFFOLD	99.32	0.64	243264	35	2826710	Staphylococcus aureus subsp. aureus	Staphylococcus aureus M0550	98.7947	GCA_000557345.1	PRJNA224116
5003	SCAFFOLD	99.51	0.22	84055	62	2846630	Staphylococcus aureus subsp. aureus	Staphylococcus aureus M0552	97.3368	GCA_000557365.1	PRJNA224116
5007	SCAFFOLD	99.51	0.14	179709	70	2917054	Staphylococcus aureus subsp. aureus	Staphylococcus aureus M0554	98.754	GCA_000557385.1	PRJNA224116
5010	SCAFFOLD	99.51	0.64	159339	53	2893432	Staphylococcus aureus subsp. aureus	Staphylococcus aureus M0555	98.7247	GCA_000557405.1	PRJNA224116
5014	SCAFFOLD	99.51	2.19	149928	53	2876565	Staphylococcus aureus subsp. aureus	Staphylococcus aureus M0556	98.7973	GCA_000557425.1	PRJNA224116
5016	SCAFFOLD	99.51	0.08	190166	80	2915599	Staphylococcus aureus subsp. aureus	Staphylococcus aureus M0557	98.7563	GCA_000557445.1	PRJNA224116
5018	SCAFFOLD	99.51	0.33	174605	41	2841828	Staphylococcus aureus subsp. aureus	Staphylococcus aureus M0558	98.7985	GCA_000557465.1	PRJNA224116
5022	SCAFFOLD	99.51	0.11	211019	72	2923997	Staphylococcus aureus subsp. aureus	Staphylococcus aureus M0559	98.7865	GCA_000557485.1	PRJNA224116
5025	SCAFFOLD	99.37	0.08	82088	77	2906584	Staphylococcus aureus subsp. aureus	Staphylococcus aureus M0563	99.7797	GCA_000557505.1	PRJNA224116
5027	SCAFFOLD	99.37	0.08	68776	87	2926922	Staphylococcus aureus subsp. aureus	Staphylococcus aureus M0564	99.7545	GCA_000557525.1	PRJNA224116
5031	SCAFFOLD	99.51	0.08	246785	42	2844444	Staphylococcus aureus subsp. aureus	Staphylococcus aureus M0566	98.7588	GCA_000557545.1	PRJNA224116
5035	SCAFFOLD	99.37	0.68	82662	74	2902959	Staphylococcus aureus subsp. aureus	Staphylococcus aureus M0567	99.7685	GCA_000557565.1	PRJNA224116
5038	SCAFFOLD	99.51	0.17	211022	64	2907818	Staphylococcus aureus subsp. aureus	Staphylococcus aureus M0568	98.7703	GCA_000557585.1	PRJNA224116
5042	SCAFFOLD	99.51	0.39	155660	46	2920982	Staphylococcus aureus subsp. aureus	Staphylococcus aureus M0569	98.7964	GCA_000557605.1	PRJNA224116
5044	SCAFFOLD	99.51	0.64	246785	44	2883493	Staphylococcus aureus subsp. aureus	Staphylococcus aureus M0572	98.7444	GCA_000557625.1	PRJNA224116
5046	SCAFFOLD	99.51	0.08	185850	71	2903182	Staphylococcus aureus subsp. aureus	Staphylococcus aureus M0573	98.7698	GCA_000557645.1	PRJNA224116
5049	SCAFFOLD	99.37	0.08	87571	81	2897625	Staphylococcus aureus subsp. aureus	Staphylococcus aureus M0577	99.7588	GCA_000557665.1	PRJNA224116
5054	SCAFFOLD	99.51	0.11	212629	69	2895707	Staphylococcus aureus subsp. aureus	Staphylococcus aureus M0579	98.7494	GCA_000557685.1	PRJNA224116
5061	SCAFFOLD	99.51	0.45	215815	49	2870141	Staphylococcus aureus subsp. aureus	Staphylococcus aureus M0581	98.7786	GCA_000557705.1	PRJNA224116
5065	SCAFFOLD	99.51	0.67	194049	35	2817465	Staphylococcus aureus subsp. aureus	Staphylococcus aureus M0582	98.8139	GCA_000557725.1	PRJNA224116
5066	SCAFFOLD	99.32	0.08	212613	40	2856499	Staphylococcus aureus subsp. aureus	Staphylococcus aureus M0583	98.7768	GCA_000557745.1	PRJNA224116
5070	SCAFFOLD	99.51	0.08	221213	70	2922121	Staphylococcus aureus subsp. aureus	Staphylococcus aureus M0585	98.7592	GCA_000557765.1	PRJNA224116
5075	SCAFFOLD	99.51	0.66	244381	30	2942165	Staphylococcus aureus subsp. aureus	Staphylococcus aureus M0587	98.7656	GCA_000557785.1	PRJNA224116
5077	SCAFFOLD	99.51	0.08	215827	46	2893816	Staphylococcus aureus subsp. aureus	Staphylococcus aureus M0588	98.762	GCA_000557805.1	PRJNA224116
5082	SCAFFOLD	99.51	0.24	177919	60	2908080	Staphylococcus aureus subsp. aureus	Staphylococcus aureus M0589	98.7139	GCA_000557825.1	PRJNA224116
5086	SCAFFOLD	99.51	0.22	82388	67	2855731	Staphylococcus aureus subsp. aureus	Staphylococcus aureus M0590	97.3572	GCA_000557845.1	PRJNA224116
5089	SCAFFOLD	99.51	0.08	205238	59	2888051	Staphylococcus aureus subsp. aureus	Staphylococcus aureus M0591	98.7889	GCA_000557865.1	PRJNA224116
5094	SCAFFOLD	99.51	0.76	211019	73	2908678	Staphylococcus aureus subsp. aureus	Staphylococcus aureus M0592	98.7769	GCA_000557885.1	PRJNA224116
5098	SCAFFOLD	99.37	0.64	75423	81	2909064	Staphylococcus aureus subsp. aureus	Staphylococcus aureus M0593	99.7703	GCA_000557905.1	PRJNA224116
5105	SCAFFOLD	99.51	0.08	179732	52	2887389	Staphylococcus aureus subsp. aureus	Staphylococcus aureus M0595	98.7752	GCA_000557925.1	PRJNA224116
5106	SCAFFOLD	99.37	0.08	159088	53	2901164	Staphylococcus aureus subsp. aureus	Staphylococcus aureus M0598	98.7363	GCA_000557945.1	PRJNA224116
5109	SCAFFOLD	99.48	0.18	210014	64	2887012	Staphylococcus aureus subsp. aureus	Staphylococcus aureus M0599	98.7643	GCA_000557965.1	PRJNA224116
5116	SCAFFOLD	99.51	0.15	172961	58	2907556	Staphylococcus aureus subsp. aureus	Staphylococcus aureus M0601	98.7558	GCA_000557985.1	PRJNA224116
5121	SCAFFOLD	99.51	0.08	218989	50	2897354	Staphylococcus aureus subsp. aureus	Staphylococcus aureus M0603	98.7695	GCA_000558005.1	PRJNA224116
5128	SCAFFOLD	99.32	1.41	221214	64	2911433	Staphylococcus aureus subsp. aureus	Staphylococcus aureus M0604	98.7969	GCA_000558025.1	PRJNA224116
5132	SCAFFOLD	99.51	0.72	174671	60	2926549	Staphylococcus aureus subsp. aureus	Staphylococcus aureus M0605	98.76	GCA_000558045.1	PRJNA224116
5138	SCAFFOLD	99.51	0.14	149612	68	2912549	Staphylococcus aureus subsp. aureus	Staphylococcus aureus M0607	98.7095	GCA_000558065.1	PRJNA224116
5142	SCAFFOLD	99.51	0.08	246785	40	2863705	Staphylococcus aureus subsp. aureus	Staphylococcus aureus M0609	98.7633	GCA_000558085.1	PRJNA224116
5147	SCAFFOLD	99.51	0.67	208443	30	2820490	Staphylococcus aureus subsp. aureus	Staphylococcus aureus M0610	98.8054	GCA_000558105.1	PRJNA224116
5151	SCAFFOLD	99.23	0.32	180734	51	2888095	Staphylococcus aureus subsp. aureus	Staphylococcus aureus M0611	98.796	GCA_000558125.1	PRJNA224116
5156	SCAFFOLD	99.51	1.53	187998	77	2922362	Staphylococcus aureus subsp. aureus	Staphylococcus aureus M0612	98.7525	GCA_000558145.1	PRJNA224116
5161	SCAFFOLD	99.51	0.11	153573	60	2880917	Staphylococcus aureus subsp. aureus	Staphylococcus aureus M0613	98.7445	GCA_000558165.1	PRJNA224116
5166	SCAFFOLD	99.37	0.08	93327	66	2938247	Staphylococcus aureus subsp. aureus	Staphylococcus aureus M0615	99.7471	GCA_000558185.1	PRJNA224116
5171	SCAFFOLD	99.51	0.36	139154	61	2911640	Staphylococcus aureus subsp. aureus	Staphylococcus aureus M0616	98.7514	GCA_000558205.1	PRJNA224116
5176	SCAFFOLD	99.48	0.64	183388	65	2906972	Staphylococcus aureus subsp. aureus	Staphylococcus aureus M0617	98.7683	GCA_000558225.1	PRJNA224116
5182	SCAFFOLD	99.51	1.3	211019	67	2899995	Staphylococcus aureus subsp. aureus	Staphylococcus aureus M0618	98.7762	GCA_000558245.1	PRJNA224116
5185	SCAFFOLD	99.51	0.08	326190	20	2870830	Staphylococcus aureus subsp. aureus	Staphylococcus aureus M0619	98.7786	GCA_000558265.1	PRJNA224116
5190	SCAFFOLD	99.51	0.45	159091	44	2908928	Staphylococcus aureus subsp. aureus	Staphylococcus aureus M0621	98.8	GCA_000558285.1	PRJNA224116
5195	SCAFFOLD	99.51	0.34	202602	58	2919500	Staphylococcus aureus subsp. aureus	Staphylococcus aureus M0623	98.7218	GCA_000558305.1	PRJNA224116
5198	SCAFFOLD	99.51	0.08	246979	42	2885419	Staphylococcus aureus subsp. aureus	Staphylococcus aureus M0624	98.754	GCA_000558325.1	PRJNA224116
5202	SCAFFOLD	99.51	0.11	155632	47	2924130	Staphylococcus aureus subsp. aureus	Staphylococcus aureus M0204	98.7943	GCA_000558365.1	PRJNA224116
5206	SCAFFOLD	99.51	0.75	227928	39	2883450	Staphylococcus aureus subsp. aureus	Staphylococcus aureus M0229	98.79	GCA_000558385.1	PRJNA224116
5213	SCAFFOLD	99.49	0.14	178473	70	2921864	Staphylococcus aureus subsp. aureus	Staphylococcus aureus M0230	98.772	GCA_000558405.1	PRJNA224116
5218	SCAFFOLD	99.51	0.08	174111	42	2860670	Staphylococcus aureus subsp. aureus	Staphylococcus aureus M0231	98.7875	GCA_000558425.1	PRJNA224116
5223	SCAFFOLD	99.51	0.72	220291	68	2904412	Staphylococcus aureus subsp. aureus	Staphylococcus aureus M0232	98.7817	GCA_000558445.1	PRJNA224116
5230	SCAFFOLD	99.51	1.26	247429	40	2873505	Staphylococcus aureus subsp. aureus	Staphylococcus aureus M0234	98.7848	GCA_000558465.1	PRJNA224116
5234	SCAFFOLD	99.51	0.13	204104	39	2734154	Staphylococcus aureus subsp. aureus	Staphylococcus aureus M0236	97.0471	GCA_000558485.1	PRJNA224116
5239	SCAFFOLD	99.51	0.29	210542	66	2902104	Staphylococcus aureus subsp. aureus	Staphylococcus aureus M0242	98.7946	GCA_000558505.1	PRJNA224116
5246	SCAFFOLD	99.32	0.08	340370	18	2858583	Staphylococcus aureus subsp. aureus	Staphylococcus aureus M0244	98.7876	GCA_000558525.1	PRJNA224116
5249	SCAFFOLD	99.51	1.47	142236	46	2874230	Staphylococcus aureus subsp. aureus	Staphylococcus aureus M0245	98.7935	GCA_000558545.1	PRJNA224116
5255	SCAFFOLD	99.51	0.08	148167	38	2841907	Staphylococcus aureus subsp. aureus	Staphylococcus aureus M0246	98.7826	GCA_000558565.1	PRJNA224116
5260	SCAFFOLD	99.51	0.22	221625	58	2909344	Staphylococcus aureus subsp. aureus	Staphylococcus aureus M0247	98.7703	GCA_000558585.1	PRJNA224116
5265	SCAFFOLD	99.51	0.14	125409	49	2868320	Staphylococcus aureus subsp. aureus	Staphylococcus aureus M0249	98.7961	GCA_000558605.1	PRJNA224116
5271	SCAFFOLD	99.51	0.08	111518	47	2850100	Staphylococcus aureus subsp. aureus	Staphylococcus aureus M0251	98.7881	GCA_000558625.1	PRJNA224116
5279	SCAFFOLD	99.51	0.08	420528	18	2890666	Staphylococcus aureus subsp. aureus	Staphylococcus aureus FVRH6026	98.7702	GCA_000558665.1	PRJNA224116
5284	SCAFFOLD	99.51	0.08	246230	40	2902166	Staphylococcus aureus subsp. aureus	Staphylococcus aureus FVRH6022	98.7562	GCA_000558685.1	PRJNA224116
5290	SCAFFOLD	99.51	0.08	231275	34	2929388	Staphylococcus aureus subsp. aureus	Staphylococcus aureus KINW6019	98.784	GCA_000558705.1	PRJNA224116
5295	SCAFFOLD	99.51	0.81	551654	16	2934043	Staphylococcus aureus subsp. aureus	Staphylococcus aureus OCMM6071	99.7912	GCA_000558725.1	PRJNA224116
5300	SCAFFOLD	99.51	0.64	455737	11	2898784	Staphylococcus aureus subsp. aureus	Staphylococcus aureus UCIM6075	99.8175	GCA_000558745.1	PRJNA224116
5304	SCAFFOLD	99.51	0.08	465142	23	2875955	Staphylococcus aureus subsp. aureus	Staphylococcus aureus UCIM6077	98.7903	GCA_000558765.1	PRJNA224116
5310	SCAFFOLD	99.51	0.08	493212	17	2888832	Staphylococcus aureus subsp. aureus	Staphylococcus aureus MISS6134	98.7972	GCA_000558785.1	PRJNA224116
5312	SCAFFOLD	99.51	0.08	157287	33	2753263	Staphylococcus aureus subsp. aureus	Staphylococcus aureus UCIM6080	98.9284	GCA_000558805.1	PRJNA224116
5317	SCAFFOLD	99.51	0.08	245443	22	2874696	Staphylococcus aureus subsp. aureus	Staphylococcus aureus UCIM6076	98.7741	GCA_000558825.1	PRJNA224116
5321	SCAFFOLD	99.51	0.64	1921530	11	2902558	Staphylococcus aureus subsp. aureus	Staphylococcus aureus WMCA6015	99.8153	GCA_000558845.1	PRJNA224116
5328	SCAFFOLD	99.51	0.08	143462	53	2906535	Staphylococcus aureus subsp. aureus	Staphylococcus aureus FVRH6129	98.7972	GCA_000558865.1	PRJNA224116
5405	SCAFFOLD	99.51	0.36	259385	32	2832354	Staphylococcus aureus subsp. aureus	Staphylococcus aureus W25097	99.8297	GCA_000559165.1	PRJNA224116
5409	SCAFFOLD	99.51	0.11	154252	44	2779228	Staphylococcus aureus subsp. aureus	Staphylococcus aureus M81424	98.8111	GCA_000559185.1	PRJNA224116
5412	SCAFFOLD	99.51	1.5	333291	30	2890084	Staphylococcus aureus subsp. aureus	Staphylococcus aureus M81490	99.7862	GCA_000559205.1	PRJNA224116
5416	SCAFFOLD	99.51	0.08	89230	92	2889590	Staphylococcus aureus subsp. aureus	Staphylococcus aureus M81493	98.7109	GCA_000559225.1	PRJNA224116
5421	SCAFFOLD	99.51	1.39	330734	49	3006858	Staphylococcus aureus subsp. aureus	Staphylococcus aureus T45974	99.7852	GCA_000559245.1	PRJNA224116
5427	SCAFFOLD	99.51	0.64	273418	23	2820208	Staphylococcus aureus subsp. aureus	Staphylococcus aureus W28469	99.8637	GCA_000559265.1	PRJNA224116
5430	SCAFFOLD	99.51	0.64	299519	34	2890359	Staphylococcus aureus subsp. aureus	Staphylococcus aureus F41886	99.8111	GCA_000559285.1	PRJNA224116
5435	SCAFFOLD	99.51	0.08	108388	60	2865591	Staphylococcus aureus subsp. aureus	Staphylococcus aureus F41906	98.7604	GCA_000559305.1	PRJNA224116
5439	SCAFFOLD	99.51	0.08	155892	45	2822073	Staphylococcus aureus subsp. aureus	Staphylococcus aureus F41913	98.8049	GCA_000559325.1	PRJNA224116
5443	SCAFFOLD	99.51	0.12	177019	38	2698781	Staphylococcus aureus subsp. aureus	Staphylococcus aureus F41882	98.8946	GCA_000559345.1	PRJNA224116
5447	SCAFFOLD	99.51	0.64	317029	24	2855845	Staphylococcus aureus subsp. aureus	Staphylococcus aureus M85201	99.8382	GCA_000559365.1	PRJNA224116
5452	SCAFFOLD	99.51	0.08	89116	51	2789442	Staphylococcus aureus subsp. aureus	Staphylococcus aureus T49441	98.7901	GCA_000559385.1	PRJNA224116
5460	SCAFFOLD	99	0.08	91542	87	2855335	Staphylococcus aureus subsp. aureus	Staphylococcus aureus W31936	98.7744	GCA_000559405.1	PRJNA224116
5470	SCAFFOLD	99.51	0.08	95387	53	2820308	Staphylococcus aureus subsp. aureus	Staphylococcus aureus W31852	98.7805	GCA_000559425.1	PRJNA224116
5477	SCAFFOLD	99.51	0.69	135540	79	2898786	Staphylococcus aureus subsp. aureus	Staphylococcus aureus W31862	98.7185	GCA_000559445.1	PRJNA224116
5483	SCAFFOLD	99.51	0.64	349560	32	2903570	Staphylococcus aureus subsp. aureus	Staphylococcus aureus F45300	99.7788	GCA_000559465.1	PRJNA224116
5488	SCAFFOLD	99.51	0.08	138629	49	2825033	Staphylococcus aureus subsp. aureus	Staphylococcus aureus S30087	98.7601	GCA_000559485.1	PRJNA224116
5492	SCAFFOLD	99.51	0.16	138625	57	2841516	Staphylococcus aureus subsp. aureus	Staphylococcus aureus H83536	98.796	GCA_000559505.1	PRJNA224116
5496	SCAFFOLD	99.51	0.16	110716	49	2825633	Staphylococcus aureus subsp. aureus	Staphylococcus aureus F84093	98.7548	GCA_000559525.1	PRJNA224116
5501	SCAFFOLD	99.51	0.08	109444	59	2849156	Staphylococcus aureus subsp. aureus	Staphylococcus aureus F48584	98.8017	GCA_000559545.1	PRJNA224116
5505	SCAFFOLD	99.51	0.08	138627	47	2829288	Staphylococcus aureus subsp. aureus	Staphylococcus aureus M92071	98.7903	GCA_000559565.1	PRJNA224116
5509	SCAFFOLD	99.51	1.67	556001	25	2920125	Staphylococcus aureus subsp. aureus	Staphylococcus aureus M92086	99.7923	GCA_000559585.1	PRJNA224116
5513	SCAFFOLD	99.51	0.08	116055	52	2796173	Staphylococcus aureus subsp. aureus	Staphylococcus aureus W35325	98.7845	GCA_000559605.1	PRJNA224116
5518	SCAFFOLD	99.51	0.64	299519	25	2874140	Staphylococcus aureus subsp. aureus	Staphylococcus aureus T56203	99.8255	GCA_000559625.1	PRJNA224116
5520	SCAFFOLD	99.46	0.64	327354	19	2829578	Staphylococcus aureus subsp. aureus	Staphylococcus aureus W38597	99.8531	GCA_000559645.1	PRJNA224116
5523	SCAFFOLD	99.51	0.68	269905	34	2920340	Staphylococcus aureus subsp. aureus	Staphylococcus aureus M13316	99.7969	GCA_000559665.1	PRJNA224116
5527	SCAFFOLD	99.51	0.64	263599	28	2905140	Staphylococcus aureus subsp. aureus	Staphylococcus aureus M13384	99.8274	GCA_000559685.1	PRJNA224116
5530	SCAFFOLD	99.51	0.08	281301	31	2820043	Staphylococcus aureus subsp. aureus	Staphylococcus aureus M13403	99.8255	GCA_000559705.1	PRJNA224116
5533	SCAFFOLD	99.51	0.08	169187	38	2782493	Staphylococcus aureus subsp. aureus	Staphylococcus aureus T59607	98.8113	GCA_000559725.1	PRJNA224116
5538	SCAFFOLD	99.51	0.08	138630	65	2824080	Staphylococcus aureus subsp. aureus	Staphylococcus aureus W41914	98.7983	GCA_000559745.1	PRJNA224116
5544	SCAFFOLD	99.51	0.64	299516	24	2873579	Staphylococcus aureus subsp. aureus	Staphylococcus aureus W35356	99.8245	GCA_000559765.1	PRJNA224116
5547	SCAFFOLD	99.23	0.08	95723	87	2851180	Staphylococcus aureus subsp. aureus	Staphylococcus aureus W41918	98.7802	GCA_000559785.1	PRJNA224116
5552	SCAFFOLD	99.51	0.75	299517	35	2885590	Staphylococcus aureus subsp. aureus	Staphylococcus aureus H19520	99.8202	GCA_000559805.1	PRJNA224116
5557	SCAFFOLD	99.51	0.08	88377	62	2838305	Staphylococcus aureus subsp. aureus	Staphylococcus aureus M41648	98.789	GCA_000559825.1	PRJNA224116
5560	SCAFFOLD	99.51	0.27	95767	66	2851463	Staphylococcus aureus subsp. aureus	Staphylococcus aureus F54452	98.7919	GCA_000559845.1	PRJNA224116
5565	SCAFFOLD	99.51	0.64	305309	24	2887023	Staphylococcus aureus subsp. aureus	Staphylococcus aureus F54461	99.8418	GCA_000559865.1	PRJNA224116
5568	SCAFFOLD	99.51	0.08	154042	65	2853220	Staphylococcus aureus subsp. aureus	Staphylococcus aureus F54467	98.7502	GCA_000559885.1	PRJNA224116
5575	SCAFFOLD	99.51	0.55	153993	82	2900138	Staphylococcus aureus subsp. aureus	Staphylococcus aureus F54471	98.7343	GCA_000559905.1	PRJNA224116
5582	SCAFFOLD	99.51	0.08	95741	72	2834502	Staphylococcus aureus subsp. aureus	Staphylococcus aureus F54494	98.7819	GCA_000559925.1	PRJNA224116
5588	SCAFFOLD	99.51	0.08	140849	43	2730944	Staphylococcus aureus subsp. aureus	Staphylococcus aureus H12818	98.8413	GCA_000559945.1	PRJNA224116
5594	SCAFFOLD	99.51	0.64	2870176	2	2876258	Staphylococcus aureus subsp. aureus	Staphylococcus aureus M52055	99.8293	GCA_000559965.1	PRJNA224116
5598	SCAFFOLD	99.51	0.64	553967	26	2886212	Staphylococcus aureus subsp. aureus	Staphylococcus aureus W85047	99.8235	GCA_000559985.1	PRJNA224116
5601	SCAFFOLD	99.51	0.64	2864843	2	2873656	Staphylococcus aureus subsp. aureus	Staphylococcus aureus H60145	99.8407	GCA_000560005.1	PRJNA224116
5607	SCAFFOLD	99.51	0.08	95740	51	2762116	Staphylococcus aureus subsp. aureus	Staphylococcus aureus F16077	98.8486	GCA_000560025.1	PRJNA224116
5612	SCAFFOLD	99.51	0.08	107650	64	2831167	Staphylococcus aureus subsp. aureus	Staphylococcus aureus F25913	98.7861	GCA_000560045.1	PRJNA224116
5615	SCAFFOLD	99.51	0.66	327136	35	2840823	Staphylococcus aureus subsp. aureus	Staphylococcus aureus T62328	99.8311	GCA_000560065.1	PRJNA224116
5620	SCAFFOLD	99.51	0.7	242100	29	2839110	Staphylococcus aureus subsp. aureus	Staphylococcus aureus M20676	99.8381	GCA_000560085.1	PRJNA224116
5623	SCAFFOLD	99.51	0.64	309739	21	2870235	Staphylococcus aureus subsp. aureus	Staphylococcus aureus T66282	99.8365	GCA_000560105.1	PRJNA224116
5629	SCAFFOLD	99.51	1.34	284339	28	2848174	Staphylococcus aureus subsp. aureus	Staphylococcus aureus T66286	99.8188	GCA_000560125.1	PRJNA224116
5631	SCAFFOLD	99.51	0.64	2859671	1	2859671	Staphylococcus aureus subsp. aureus	Staphylococcus aureus W48872	99.8356	GCA_000560145.1	PRJNA224116
5635	SCAFFOLD	99.51	0.64	291654	27	2902199	Staphylococcus aureus subsp. aureus	Staphylococcus aureus M45245	99.803	GCA_000560165.1	PRJNA224116
5639	SCAFFOLD	99.46	0.64	2867769	2	2873851	Staphylococcus aureus subsp. aureus	Staphylococcus aureus F90608	99.8569	GCA_000560185.1	PRJNA224116
5641	SCAFFOLD	99.51	0.08	95741	63	2825736	Staphylococcus aureus subsp. aureus	Staphylococcus aureus H57070	98.838	GCA_000560205.1	PRJNA224116
5646	SCAFFOLD	99.23	0.08	120873	51	2820755	Staphylococcus aureus subsp. aureus	Staphylococcus aureus F12874	98.8136	GCA_000560225.1	PRJNA224116
5649	SCAFFOLD	99.23	0.11	138629	41	2775594	Staphylococcus aureus subsp. aureus	Staphylococcus aureus T25611	98.8136	GCA_000560245.1	PRJNA224116
5653	SCAFFOLD	99.51	0.08	112747	57	2850524	Staphylococcus aureus subsp. aureus	Staphylococcus aureus H69239	98.7388	GCA_000560265.1	PRJNA224116
5657	SCAFFOLD	99.46	0.64	299513	29	2869654	Staphylococcus aureus subsp. aureus	Staphylococcus aureus M64164	99.8245	GCA_000560285.1	PRJNA224116
5661	SCAFFOLD	99.51	0.94	374259	25	2921331	Staphylococcus aureus subsp. aureus	Staphylococcus aureus M67290	99.7788	GCA_000560305.1	PRJNA224116
5664	SCAFFOLD	99.23	0.08	117342	59	2862201	Staphylococcus aureus subsp. aureus	Staphylococcus aureus W18443	98.78	GCA_000560325.1	PRJNA224116
5667	SCAFFOLD	99.51	0.64	299484	24	2872384	Staphylococcus aureus subsp. aureus	Staphylococcus aureus H75198	99.8391	GCA_000560345.1	PRJNA224116
5670	SCAFFOLD	99.51	0.64	2870833	2	2876914	Staphylococcus aureus subsp. aureus	Staphylococcus aureus M64191	99.8495	GCA_000560365.1	PRJNA224116
5676	SCAFFOLD	99.51	0.67	299520	38	2899462	Staphylococcus aureus subsp. aureus	Staphylococcus aureus T34696	99.8244	GCA_000560405.1	PRJNA224116
5680	SCAFFOLD	99.44	1.2	299797	24	2916198	Staphylococcus aureus subsp. aureus	Staphylococcus aureus T34703	99.7912	GCA_000560425.1	PRJNA224116
5682	SCAFFOLD	99.51	0.64	283801	45	2943083	Staphylococcus aureus subsp. aureus	Staphylococcus aureus W21472	99.7835	GCA_000560445.1	PRJNA224116
5685	SCAFFOLD	99.51	0.11	107710	51	2774617	Staphylococcus aureus subsp. aureus	Staphylococcus aureus M73849	98.8183	GCA_000560465.1	PRJNA224116
5690	SCAFFOLD	99.46	0.72	305165	44	2978561	Staphylococcus aureus subsp. aureus	Staphylococcus aureus W24216	99.7366	GCA_000560485.1	PRJNA224116
5694	SCAFFOLD	99.51	0.64	2864160	2	2872973	Staphylococcus aureus subsp. aureus	Staphylococcus aureus H81437	99.838	GCA_000560505.1	PRJNA224116
5698	SCAFFOLD	99.51	0.14	117401	70	2831121	Staphylococcus aureus subsp. aureus	Staphylococcus aureus T41081	98.819	GCA_000560525.1	PRJNA224116
5701	SCAFFOLD	99.23	0.08	96810	62	2831088	Staphylococcus aureus subsp. aureus	Staphylococcus aureus T28847	98.8439	GCA_000560545.1	PRJNA224116
5705	SCAFFOLD	99.51	0.08	160253	51	2747556	Staphylococcus aureus subsp. aureus	Staphylococcus aureus H84489	98.8341	GCA_000560565.1	PRJNA224116
5710	SCAFFOLD	99.51	0.64	2870240	2	2876322	Staphylococcus aureus subsp. aureus	Staphylococcus aureus H84492	99.8447	GCA_000560585.1	PRJNA224116
5713	SCAFFOLD	99.51	0.08	300214	23	2855911	Staphylococcus aureus subsp. aureus	Staphylococcus aureus H84507	99.7976	GCA_000560605.1	PRJNA224116
5716	SCAFFOLD	99.51	0.08	102931	59	2820616	Staphylococcus aureus subsp. aureus	Staphylococcus aureus F40814	98.8111	GCA_000560625.1	PRJNA224116
5720	SCAFFOLD	99.51	0.08	97042	59	2819817	Staphylococcus aureus subsp. aureus	Staphylococcus aureus T28854	98.795	GCA_000560645.1	PRJNA224116
5723	SCAFFOLD	99.51	0.08	104483	49	2774540	Staphylococcus aureus subsp. aureus	Staphylococcus aureus M80333	98.7998	GCA_000560665.1	PRJNA224116
5727	SCAFFOLD	99.51	0.64	2867127	2	2875940	Staphylococcus aureus subsp. aureus	Staphylococcus aureus F43676	99.8438	GCA_000560685.1	PRJNA224116
5730	SCAFFOLD	99.51	0.64	252181	30	2861479	Staphylococcus aureus subsp. aureus	Staphylococcus aureus T47181	99.7662	GCA_000560705.1	PRJNA224116
5733	SCAFFOLD	99.51	0.64	2869718	2	2875800	Staphylococcus aureus subsp. aureus	Staphylococcus aureus W33796	99.8334	GCA_000560725.1	PRJNA224116
5736	SCAFFOLD	99.51	0.64	256603	42	2931661	Staphylococcus aureus subsp. aureus	Staphylococcus aureus F46632	99.7871	GCA_000560745.1	PRJNA224116
5742	SCAFFOLD	99.51	0.64	92738	70	2845164	Staphylococcus aureus subsp. aureus	Staphylococcus aureus W39902	98.803	GCA_000560765.1	PRJNA224116
5746	SCAFFOLD	99.51	0.08	102781	77	2881973	Staphylococcus aureus subsp. aureus	Staphylococcus aureus H15665	98.7618	GCA_000560785.1	PRJNA224116
5751	SCAFFOLD	99.23	0.08	95645	63	2815217	Staphylococcus aureus subsp. aureus	Staphylococcus aureus F52748	98.7959	GCA_000560805.1	PRJNA224116
5755	SCAFFOLD	99.51	0.08	143019	63	2829330	Staphylococcus aureus subsp. aureus	Staphylococcus aureus M12703	98.8227	GCA_000560825.1	PRJNA224116
5759	SCAFFOLD	99.51	0.08	137705	61	2847649	Staphylococcus aureus subsp. aureus	Staphylococcus aureus M12714	98.8037	GCA_000560845.1	PRJNA224116
5765	SCAFFOLD	99.51	0.08	152346	75	2835171	Staphylococcus aureus subsp. aureus	Staphylococcus aureus M12717	98.7808	GCA_000560865.1	PRJNA224116
5769	SCAFFOLD	99.51	0.08	138627	45	2822917	Staphylococcus aureus subsp. aureus	Staphylococcus aureus H87658	98.7796	GCA_000560885.1	PRJNA224116
5774	SCAFFOLD	99.51	0.64	298497	28	2892637	Staphylococcus aureus subsp. aureus	Staphylococcus aureus W42929	99.8012	GCA_000560905.1	PRJNA224116
5779	SCAFFOLD	99.51	0.64	159514	26	2871622	Staphylococcus aureus subsp. aureus	Staphylococcus aureus W42932	99.8284	GCA_000560925.1	PRJNA224116
5782	SCAFFOLD	99.51	0.08	112862	72	2879530	Staphylococcus aureus subsp. aureus	Staphylococcus aureus H18808	98.7772	GCA_000560945.1	PRJNA224116
5787	SCAFFOLD	99.51	0.17	142819	60	2884786	Staphylococcus aureus subsp. aureus	Staphylococcus aureus H18813	98.79	GCA_000560965.1	PRJNA224116
5791	SCAFFOLD	99.51	0.08	154315	55	2888869	Staphylococcus aureus subsp. aureus	Staphylococcus aureus H18809	98.7892	GCA_000560985.1	PRJNA224116
5797	SCAFFOLD	99.51	0.19	142946	63	2865640	Staphylococcus aureus subsp. aureus	Staphylococcus aureus S72396	98.7956	GCA_000561005.1	PRJNA224116
5802	SCAFFOLD	99.51	0.68	117286	46	2783920	Staphylococcus aureus subsp. aureus	Staphylococcus aureus M16220	98.8012	GCA_000561025.1	PRJNA224116
5806	SCAFFOLD	99.51	0.08	138629	58	2881656	Staphylococcus aureus subsp. aureus	Staphylococcus aureus H18811	98.7613	GCA_000561045.1	PRJNA224116
5811	SCAFFOLD	99.51	0.64	2864134	2	2872947	Staphylococcus aureus subsp. aureus	Staphylococcus aureus H21935	99.8541	GCA_000561065.1	PRJNA224116
5814	SCAFFOLD	99.51	0.64	326965	18	2907849	Staphylococcus aureus subsp. aureus	Staphylococcus aureus H21924	99.7849	GCA_000561085.1	PRJNA224116
5817	SCAFFOLD	99.51	1.2	299520	26	2830723	Staphylococcus aureus subsp. aureus	Staphylococcus aureus F59156	99.8003	GCA_000561105.1	PRJNA224116
5823	SCAFFOLD	99.51	0.08	138631	48	2795450	Staphylococcus aureus subsp. aureus	Staphylococcus aureus T62854	98.8072	GCA_000561125.1	PRJNA224116
5824	SCAFFOLD	99.51	1.5	557873	29	2902260	Staphylococcus aureus subsp. aureus	Staphylococcus aureus W48906	99.8377	GCA_000561145.1	PRJNA224116
5828	SCAFFOLD	99.46	0.08	142752	49	2812889	Staphylococcus aureus subsp. aureus	Staphylococcus aureus T62848	98.7506	GCA_000561165.1	PRJNA224116
5833	SCAFFOLD	99.51	0.67	554819	30	2931082	Staphylococcus aureus subsp. aureus	Staphylococcus aureus H24884	99.8145	GCA_000561185.1	PRJNA224116
5837	SCAFFOLD	99.51	0.08	142820	56	2834617	Staphylococcus aureus subsp. aureus	Staphylococcus aureus F62007	98.7832	GCA_000561205.1	PRJNA224116
5842	SCAFFOLD	99.23	0.08	127226	60	2789730	Staphylococcus aureus subsp. aureus	Staphylococcus aureus F62010	98.8095	GCA_000561225.1	PRJNA224116
5847	SCAFFOLD	99.51	0.08	166448	50	2776448	Staphylococcus aureus subsp. aureus	Staphylococcus aureus M20894	98.8366	GCA_000561245.1	PRJNA224116
5849	SCAFFOLD	99.51	0.08	108973	51	2832301	Staphylococcus aureus subsp. aureus	Staphylococcus aureus M20913	98.7973	GCA_000561265.1	PRJNA224116
5853	SCAFFOLD	99.51	0.08	221195	64	2869557	Staphylococcus aureus subsp. aureus	Staphylococcus aureus M20916	98.8207	GCA_000561285.1	PRJNA224116
5858	SCAFFOLD	99.51	0.64	299770	21	2852461	Staphylococcus aureus subsp. aureus	Staphylococcus aureus W51776	99.8144	GCA_000561305.1	PRJNA224116
5861	SCAFFOLD	99.23	0.1	153977	74	2845243	Staphylococcus aureus subsp. aureus	Staphylococcus aureus H27739	98.7587	GCA_000561325.1	PRJNA224116
5866	SCAFFOLD	99.51	1.17	375073	44	2909739	Staphylococcus aureus subsp. aureus	Staphylococcus aureus H27761	99.8136	GCA_000561345.1	PRJNA224116
5871	SCAFFOLD	99.51	0.12	181497	36	2698495	Staphylococcus aureus subsp. aureus	Staphylococcus aureus H27777	98.9051	GCA_000561365.1	PRJNA224116
5874	SCAFFOLD	99.51	0.08	108668	61	2837996	Staphylococcus aureus subsp. aureus	Staphylococcus aureus F65057	98.7608	GCA_000561385.1	PRJNA224116
5879	SCAFFOLD	99.51	0.64	305106	19	2871804	Staphylococcus aureus subsp. aureus	Staphylococcus aureus M24400	99.8424	GCA_000561405.1	PRJNA224116
5881	SCAFFOLD	99.51	0.69	161350	72	2849719	Staphylococcus aureus subsp. aureus	Staphylococcus aureus M24390	98.7944	GCA_000561425.1	PRJNA224116
5886	SCAFFOLD	99.51	0.08	143118	37	2724836	Staphylococcus aureus subsp. aureus	Staphylococcus aureus M27449	98.8761	GCA_000561445.1	PRJNA224116
5891	SCAFFOLD	99.51	0.64	219848	42	2902112	Staphylococcus aureus subsp. aureus	Staphylococcus aureus T71868	99.8103	GCA_000561465.1	PRJNA224116
5895	SCAFFOLD	99.51	0.64	219848	38	2901713	Staphylococcus aureus subsp. aureus	Staphylococcus aureus T71872	99.8161	GCA_000561485.1	PRJNA224116
5900	SCAFFOLD	99.51	0.08	103967	59	2851713	Staphylococcus aureus subsp. aureus	Staphylococcus aureus T71888	98.7889	GCA_000561505.1	PRJNA224116
5905	SCAFFOLD	99.51	0.84	299520	25	2914866	Staphylococcus aureus subsp. aureus	Staphylococcus aureus H33602	99.7948	GCA_000561525.1	PRJNA224116
5907	SCAFFOLD	99.51	0.64	301668	31	2895956	Staphylococcus aureus subsp. aureus	Staphylococcus aureus H33636	99.8153	GCA_000561545.1	PRJNA224116
5911	SCAFFOLD	99.51	0.08	105057	49	2782602	Staphylococcus aureus subsp. aureus	Staphylococcus aureus H33594	98.7766	GCA_000561565.1	PRJNA224116
5914	SCAFFOLD	99.51	0.24	79915	57	2813334	Staphylococcus aureus subsp. aureus	Staphylococcus aureus F70893	97.8654	GCA_000561585.1	PRJNA224116
5918	SCAFFOLD	99.51	0.64	576223	37	2940371	Staphylococcus aureus subsp. aureus	Staphylococcus aureus W60774	99.8033	GCA_000561605.1	PRJNA224116
5923	SCAFFOLD	99.51	0.08	150092	40	2782128	Staphylococcus aureus subsp. aureus	Staphylococcus aureus W60784	98.8182	GCA_000561625.1	PRJNA224116
5925	SCAFFOLD	99.23	0.08	125675	45	2794076	Staphylococcus aureus subsp. aureus	Staphylococcus aureus H30732	98.7888	GCA_000561645.1	PRJNA224116
5930	SCAFFOLD	99.51	0.64	288551	31	2819515	Staphylococcus aureus subsp. aureus	Staphylococcus aureus W60801	99.843	GCA_000561665.1	PRJNA224116
5934	SCAFFOLD	99.53	0.64	475686	25	2910421	Staphylococcus aureus subsp. aureus	Staphylococcus aureus F74139	99.8058	GCA_000561685.1	PRJNA224116
5938	SCAFFOLD	99.51	0.08	144258	69	2899872	Staphylococcus aureus subsp. aureus	Staphylococcus aureus T78544	98.7594	GCA_000561705.1	PRJNA224116
5943	SCAFFOLD	99.51	0.08	168132	63	2820659	Staphylococcus aureus subsp. aureus	Staphylococcus aureus F77005	98.7678	GCA_000561725.1	PRJNA224116
5948	SCAFFOLD	99.51	0.22	72542	77	2790683	Staphylococcus aureus subsp. aureus	Staphylococcus aureus F77047	97.8832	GCA_000561745.1	PRJNA224116
5952	SCAFFOLD	99.32	0.08	89677	80	2835774	Staphylococcus aureus subsp. aureus	Staphylococcus aureus H30737	98.7892	GCA_000561765.1	PRJNA224116
5957	SCAFFOLD	99.51	1.39	248735	40	2939721	Staphylococcus aureus subsp. aureus	Staphylococcus aureus F76996	99.7846	GCA_000561785.1	PRJNA224116
5961	SCAFFOLD	99.51	0.36	95717	75	2861075	Staphylococcus aureus subsp. aureus	Staphylococcus aureus F68118	98.7956	GCA_000561805.1	PRJNA224116
5965	SCAFFOLD	99.51	0.66	104002	74	2863600	Staphylococcus aureus subsp. aureus	Staphylococcus aureus M36077	98.7868	GCA_000561825.1	PRJNA224116
5970	SCAFFOLD	99.51	0.64	299520	23	2857165	Staphylococcus aureus subsp. aureus	Staphylococcus aureus H42737	99.8337	GCA_000561845.1	PRJNA224116
5974	SCAFFOLD	99.51	0.08	284297	27	2822214	Staphylococcus aureus subsp. aureus	Staphylococcus aureus H42759	99.8205	GCA_000561865.1	PRJNA224116
5979	SCAFFOLD	99.23	0.19	95774	81	2853072	Staphylococcus aureus subsp. aureus	Staphylococcus aureus F80349	98.7703	GCA_000561885.1	PRJNA224116
5985	SCAFFOLD	99.23	0.1	142820	49	2838948	Staphylococcus aureus subsp. aureus	Staphylococcus aureus F80358	98.8017	GCA_000561905.1	PRJNA224116
5987	SCAFFOLD	99.51	0.64	553891	16	2838140	Staphylococcus aureus subsp. aureus	Staphylococcus aureus F80381	99.8687	GCA_000561925.1	PRJNA224116
5992	SCAFFOLD	99.51	0.08	138668	48	2822559	Staphylococcus aureus subsp. aureus	Staphylococcus aureus F80375	98.8238	GCA_000561945.1	PRJNA224116
5996	SCAFFOLD	99.51	0.08	106138	50	2809091	Staphylococcus aureus subsp. aureus	Staphylococcus aureus T84594	98.7821	GCA_000561965.1	PRJNA224116
6001	SCAFFOLD	99.51	0.08	96833	60	2820403	Staphylococcus aureus subsp. aureus	Staphylococcus aureus T84592	98.7998	GCA_000561985.1	PRJNA224116
6006	SCAFFOLD	99.23	0.08	89223	61	2821794	Staphylococcus aureus subsp. aureus	Staphylococcus aureus T84595	98.7914	GCA_000562005.1	PRJNA224116
6010	SCAFFOLD	99.51	0.08	95645	56	2815089	Staphylococcus aureus subsp. aureus	Staphylococcus aureus H45755	98.7805	GCA_000562025.1	PRJNA224116
6016	SCAFFOLD	99.51	1.67	243198	30	2840258	Staphylococcus aureus subsp. aureus	Staphylococcus aureus H45765	99.8164	GCA_000562045.1	PRJNA224116
6018	SCAFFOLD	99.51	0.08	105394	55	2830995	Staphylococcus aureus subsp. aureus	Staphylococcus aureus H45760	98.7918	GCA_000562065.1	PRJNA224116
6023	SCAFFOLD	99.51	0.68	120361	50	2785386	Staphylococcus aureus subsp. aureus	Staphylococcus aureus F83251	98.8015	GCA_000562085.1	PRJNA224116
6027	SCAFFOLD	99.51	0.08	155022	43	2785479	Staphylococcus aureus subsp. aureus	Staphylococcus aureus F83269	98.8172	GCA_000562105.1	PRJNA224116
6031	SCAFFOLD	99.51	0.64	294534	21	2871298	Staphylococcus aureus subsp. aureus	Staphylococcus aureus F83272	99.8144	GCA_000562125.1	PRJNA224116
6033	SCAFFOLD	99.51	0.64	2867276	1	2867276	Staphylococcus aureus subsp. aureus	Staphylococcus aureus T87526	99.8057	GCA_000562145.1	PRJNA224116
6037	SCAFFOLD	99.51	0.64	2871416	2	2877497	Staphylococcus aureus subsp. aureus	Staphylococcus aureus W73060	99.8325	GCA_000562165.1	PRJNA224116
6041	SCAFFOLD	99.37	0.08	138635	40	2775063	Staphylococcus aureus subsp. aureus	Staphylococcus aureus H48649	98.8365	GCA_000562185.1	PRJNA224116
6046	SCAFFOLD	99.51	0.64	305309	21	2867263	Staphylococcus aureus subsp. aureus	Staphylococcus aureus H48646	99.7892	GCA_000562205.1	PRJNA224116
6047	SCAFFOLD	99.51	0.14	104055	81	2891215	Staphylococcus aureus subsp. aureus	Staphylococcus aureus T81559	98.7703	GCA_000562225.1	PRJNA224116
6052	SCAFFOLD	99.23	0.08	95728	40	2720606	Staphylococcus aureus subsp. aureus	Staphylococcus aureus T87965	98.882	GCA_000562245.1	PRJNA224116
6056	SCAFFOLD	99.51	0.08	138726	64	2831283	Staphylococcus aureus subsp. aureus	Staphylococcus aureus T87972	98.7999	GCA_000562265.1	PRJNA224116
6062	SCAFFOLD	99.51	0.08	98051	55	2820629	Staphylococcus aureus subsp. aureus	Staphylococcus aureus F89441	98.7757	GCA_000562285.1	PRJNA224116
6067	SCAFFOLD	99.23	0.49	166997	75	2864674	Staphylococcus aureus subsp. aureus	Staphylococcus aureus F89468	98.7396	GCA_000562305.1	PRJNA224116
6072	SCAFFOLD	99.51	1.11	501682	26	2921413	Staphylococcus aureus subsp. aureus	Staphylococcus aureus T12923	99.801	GCA_000562325.1	PRJNA224116
6076	SCAFFOLD	99.51	0.08	138684	50	2834867	Staphylococcus aureus subsp. aureus	Staphylococcus aureus W79328	98.8129	GCA_000562345.1	PRJNA224116
6079	SCAFFOLD	99.51	0.27	95741	56	2839722	Staphylococcus aureus subsp. aureus	Staphylococcus aureus H54403	98.7912	GCA_000562365.1	PRJNA224116
6084	SCAFFOLD	99.51	0.08	121718	71	2833850	Staphylococcus aureus subsp. aureus	Staphylococcus aureus F92753	98.7482	GCA_000562385.1	PRJNA224116
6088	SCAFFOLD	99.51	0.43	336138	31	2834536	Staphylococcus aureus subsp. aureus	Staphylococcus aureus F92765	99.8305	GCA_000562405.1	PRJNA224116
6092	SCAFFOLD	99.51	0.08	166634	59	2847595	Staphylococcus aureus subsp. aureus	Staphylococcus aureus S11444	98.7796	GCA_000562425.1	PRJNA224116
6097	SCAFFOLD	99.51	0.08	141078	43	2789149	Staphylococcus aureus subsp. aureus	Staphylococcus aureus T16281	98.8021	GCA_000562445.1	PRJNA224116
6101	SCAFFOLD	99.23	0.08	115798	48	2775680	Staphylococcus aureus subsp. aureus	Staphylococcus aureus W82303	98.8423	GCA_000562465.1	PRJNA224116
6107	SCAFFOLD	99.51	0.08	107053	64	2826996	Staphylococcus aureus subsp. aureus	Staphylococcus aureus H57815	98.8026	GCA_000562485.1	PRJNA224116
6113	SCAFFOLD	99.32	0.12	95921	39	2691235	Staphylococcus aureus subsp. aureus	Staphylococcus aureus W76127	98.9017	GCA_000562505.1	PRJNA224116
6116	SCAFFOLD	99.51	0.64	301350	24	2849737	Staphylococcus aureus subsp. aureus	Staphylococcus aureus H71785	99.7974	GCA_000562525.1	PRJNA224116
6121	SCAFFOLD	99.51	0.64	299521	23	2837310	Staphylococcus aureus subsp. aureus	Staphylococcus aureus H71781	99.8076	GCA_000562545.1	PRJNA224116
6125	SCAFFOLD	99.23	0.27	138639	71	2847528	Staphylococcus aureus subsp. aureus	Staphylococcus aureus W20433	98.8184	GCA_000562565.1	PRJNA224116
6133	SCAFFOLD	99.51	0.11	116033	48	2821941	Staphylococcus aureus subsp. aureus	Staphylococcus aureus T49833	98.7946	GCA_000562615.1	PRJNA224116
6136	SCAFFOLD	99.51	0.93	468757	26	2889908	Staphylococcus aureus subsp. aureus	Staphylococcus aureus H23829	99.7971	GCA_000562635.1	PRJNA224116
6141	SCAFFOLD	99.51	0.64	495870	18	2879987	Staphylococcus aureus subsp. aureus	Staphylococcus aureus H23830	99.7955	GCA_000562655.1	PRJNA224116
[truncated: 5,294 more rows]

## Sheet: S3.S. enterica
puid	status	completenss	contamination	size	#contig	N50	name	NCBI Name	ANI	AssemblyID	Bioproject
[truncated: 4,527 more rows]

[truncated: 4 more sheets: S4.E. coli, S5.M. tuberculosis, S6.P. aeruginosa, S7.A. baumannii]
